# Supplementary material for: RNA-Seq Analysis of Human Trigeminal and Dorsal Root Ganglia with a Focus on Chemoreceptors
Source: PLoS One. 2015 Jun 12;10(6):e0128951. doi: 10.1371/journal.pone.0128951 (PMC4466559; doi:10.1371/journal.pone.0128951)
Supplement: S1 Table — Shown are the FPKM values for all expressed genes in sensory ganglia compared to different reference tissues (brain, colon, liver, lung, s. muscle, and testis). (XLSX) [file pone.0128951.s013.xlsx]

## Sheet: all genes
Gene Symbol	Ensembl Gene ID	Entrez Gene ID	Description	TG 1	TG 2	TG 3	TG 4	DRG	Brain	Colon	Liver	Lung	Skeletal Muscle	Testis
A1BG	ENSG00000121410	1	alpha 1B-glycoprotein precursor	0.84462	1.02863	7.48295	5.97444	3.68882	1.75575	1.07297	536.931	2.33353	0.170813	1.04629
A1BG-AS1	ENSG00000268895	503538	Homo sapiens cDNA: FLJ23569 fis, clone LNG11861.	2.10141	1.97357	4.27785	3.23812	3.65022	0.80926	0.673275	1.66461	0.869245	0.0334011	0.329424
A1CF	ENSG00000148584	29974	#N/A	0.0685409	0.271476	0	0	0.00616439	0.0131533	0.427335	12.4807	0	0.0219854	0.0084766
A2LD1	NA	NA	#N/A	2.10457	1.40479	1.72488	2.01294	1.57545	1.0738	4.76252	2.40673	1.0192	0.536378	2.89272
A2M	ENSG00000175899	2	alpha-2-macroglobulin precursor	106.358	181.972	124.253	221.967	136.32	45.0771	447.722	1011.33	1329.52	71.768	196.717
A2ML1	ENSG00000166535	144568	alpha-2-macroglobulin-like 1 precursor	3.41621	2.13247	0.374933	0.881232	0.916829	1.20669	0.0214076	0	0.0401301	0	0.492856
A4GALT	ENSG00000128274	53947	alpha 1,4-galactosyltransferase	31.6006	22.4688	119.942	74.1305	35.9539	2.63142	24.9279	0.865569	36.5817	13.8495	11.5854
A4GNT	ENSG00000118017	51146	alpha-1,4-N-acetylglucosaminyltransferase	0	0	0	0	0.140386	0.0119716	0	0.0803124	0.0422342	0	0.0171734
AA06	NA	NA	#N/A	0	0	0	0	0	0	0	0	0	0	0.30704
AAA1	NA	NA	Homo sapiens AAA1 variant IA mRNA, complete cds; alternatively spliced.	0.0975064	0.298494	0.0135316	0	0	0.0112886	0.00254755	0	0	0.0432042	0.00712312
AAAS	ENSG00000094914	8086	#N/A	8.60927	8.90472	32.26	21.6608	13.6292	8.4894	9.73691	8.98379	9.99412	16.7771	28.0737
AACS	ENSG00000081760	65985	acetoacetyl-CoA synthetase	8.2187	8.03779	8.5023	11.8323	15.0897	12.527	4.96764	1.99363	4.14674	1.84909	13.1638
AACSP1	ENSG00000250420	729522	Homo sapiens acetoacetyl-CoA synthetase-like, mRNA (cDNA clone IMAGE:3945810), partial cds.	0.561302	0.753405	0	0	0	0.0300454	0	0	0	0	1.03512
AADAC	ENSG00000114771	13	arylacetamide deacetylase	0	0	0.0486658	0.0211601	0	0	0.0799604	114.353	1.46947	0	0.294468
AADACL2	ENSG00000197953	344752	arylacetamide deacetylase-like 2 precursor	0.271464	0	0	0	0	0	0.442544	0	0.165542	0	0.455754
AADACL3	ENSG00000188984	126767	arylacetamide deacetylase-like 3 isoform 2	0	0.0207646	0	0	0	0	0	0	0	0	0.0279025
AADACL4	ENSG00000204518	343066	arylacetamide deacetylase-like 4	0	0	0.0468326	0	0	0	0.108945	0	0	0	0.44106
AADAT	ENSG00000109576	51166	kynurenine aminotransferase II	2.52334	2.78535	2.88298	3.01495	4.03534	3.23806	0.772185	3.26684	0.659254	0.0851297	3.42809
AAGAB	ENSG00000103591	79719	alpha- and gamma-adaptin-binding protein p34	10.842	7.70247	8.54381	11.2641	12.0257	12.8323	7.61816	5.58611	11.5613	14.1314	15.6501
AAK1	ENSG00000115977	22848	AP2 associated kinase 1	9.47949	8.49852	1.33877	2.85386	5.60396	8.70902	2.05942	0.568396	1.90014	1.98628	2.75185
AAMP	ENSG00000127837	14	angio-associated, migratory cell protein	22.026	17.0641	55.6058	43.6991	38.8119	34.7573	41.825	30.4779	46.1677	45.7455	51.9901
AANAT	ENSG00000129673	15	arylalkylamine N-acetyltransferase	0.5768	1.38721	0.617998	0.564916	0.744691	0.182729	0.336462	0.0329641	0	0.105132	0.640328
AARS	ENSG00000090861	16	alanyl-tRNA synthetase	50.508	42.2287	24.5007	44.424	56.2652	123.462	42.491	28.8274	36.4392	159.081	43.0069
AARS2	ENSG00000124608	57505	alanyl-tRNA synthetase 2, mitochondrial	4.61907	4.55011	3.06503	4.2253	5.40633	2.24929	2.05639	1.02739	1.73754	2.13804	2.3916
AARSD1	ENSG00000266967	80755	alanyl-tRNA synthetase domain containing 1	7.53926	7.26544	14.7057	13.0791	13.7316	14.8156	12.8559	7.48917	5.39559	36.4387	32.6657
AASDH	ENSG00000157426	132949	aminoadipate-semialdehyde dehydrogenase	3.86656	4.12555	1.29814	2.18685	1.9773	2.28007	1.09905	0.922946	0.999298	1.02131	3.12137
AASDHPPT	ENSG00000149313	60496	aminoadipate-semialdehyde	15.0589	12.0226	6.83556	16.0663	22.7934	30.3467	5.83742	5.45285	5.31661	6.96814	18.8492
AASS	ENSG00000008311	10157	aminoadipate-semialdehyde synthase precursor	24.8525	16.1507	5.73121	9.56827	5.01318	3.69297	2.56126	10.0138	3.42165	1.12987	3.39207
AATF	ENSG00000275700	26574	apoptosis antagonizing transcription factor	12.7777	12.3307	22.7173	21.2829	15.0444	16.7788	36.048	7.83468	15.3424	42.5538	37.2945
AATK	ENSG00000181409	9625	apoptosis-associated tyrosine kinase	47.6258	27.4575	52.8907	94.1951	119.527	47.3103	1.32689	0.139235	2.67015	0.0956132	1.09803
AATK-AS1	ENSG00000225180	388428	Homo sapiens cDNA FLJ44861 fis, clone BRALZ2008930.	0	0.0894405	0.0343377	0.0278827	0	0.0858612	0	0	0	0	0
ABAT	ENSG00000183044	18	4-aminobutyrate aminotransferase precursor	12.148	6.35391	3.2139	7.80775	12.0791	58.0173	2.65049	86.4148	1.30968	0.263762	6.3645
ABCA1	ENSG00000165029	19	ATP-binding cassette, sub-family A member 1	14.8173	14.7831	2.26536	5.08961	4.47493	2.19622	7.80258	15.1	6.2306	6.58378	3.70009
ABCA10	ENSG00000154263	10349	ATP-binding cassette, sub-family A, member 10	9.09264	14.442	2.41124	5.35702	5.86436	0.275281	0.733001	0.083086	0.297267	0.411987	1.31549
ABCA11P	ENSG00000251595	79963	RecName: Full=Putative ATP-binding cassette sub-family A member 11;	1.43657	1.51215	1.57955	1.56482	1.55971	2.57467	1.02604	0.462224	1.6246	0.692477	3.37623
ABCA12	ENSG00000144452	26154	ATP-binding cassette, sub-family A, member 12	0.0675473	0.0827169	0.00977282	0.0336925	0.0069341	0.0571743	0.110968	0	0.00921667	0	0.468097
ABCA13	ENSG00000179869	154664	ATP binding cassette, sub-family A (ABC1),	0.531833	0.335873	0.0883599	0.241359	0.537307	0.0081171	0.00981592	0.0467241	1.14062	0	0.231199
ABCA17P	ENSG00000238098	650655	Homo sapiens cDNA FLJ37881 fis, clone BRSTN2000367.	0.256232	0.432656	0.354678	0.346714	0.353648	0.160657	0.110838	0	1.63e-05	0.0919796	1.97824
ABCA2	ENSG00000107331	20	ATP-binding cassette, sub-family A, member 2	49.7465	37.7324	33.7819	60.8201	73.8869	139.509	8.53611	4.01854	3.99713	8.80706	8.47246
ABCA3	ENSG00000167972	21	ATP-binding cassette, sub-family A member 3	17.772	14.4821	11.6749	21.1453	41.5317	26.1329	4.01085	0.403823	22.3722	5.11051	10.0669
ABCA4	ENSG00000198691	24	ATP-binding cassette, sub-family A member 4	0.231951	0.249621	0.133439	0.120144	0.0444728	0.535028	0.114531	0.144874	0.0180436	0.0419158	0.554143
ABCA5	ENSG00000154265	23461	ATP-binding cassette, sub-family A , member 5	6.90977	5.63873	1.20418	2.92826	3.15427	2.7701	1.16352	4.80143	1.20457	14.3753	3.66819
ABCA6	ENSG00000154262	23460	ATP-binding cassette, sub-family A, member 6	21.0336	27.4607	4.08861	8.78134	4.70206	2.39792	10.7093	10.9008	4.46138	1.90058	1.63631
ABCA7	ENSG00000064687	10347	ATP-binding cassette, sub-family A, member 7	2.44583	3.09439	5.69093	8.30624	9.46991	1.61919	0.629695	0.593715	4.85037	2.073	0.844632
ABCA8	ENSG00000141338	10351	ATP-binding cassette, sub-family A member 8	71.8955	90.1137	24.3434	63.33	86.0758	6.60117	25.3862	1.68718	8.11203	3.76733	9.61109
ABCA9	ENSG00000154258	10350	ATP-binding cassette, sub-family A, member 9	26.6015	31.4435	7.30519	12.9142	12.6875	1.47054	17.776	0.975821	3.24183	3.88888	4.71754
ABCB1	ENSG00000085563	5243	ATP-binding cassette, subfamily B, member 1	6.86994	6.77762	3.15711	5.0603	4.25006	4.80809	1.67146	6.35178	1.76504	0.185368	2.60483
ABCB10	ENSG00000135776	23456	ATP-binding cassette, sub-family B, member 10	3.96802	3.4027	1.76769	3.67768	4.03882	2.17582	2.5441	2.66554	4.24544	4.58971	3.15494
ABCB11	ENSG00000073734	8647	ATP-binding cassette, sub-family B (MDR/TAP),	0	0	0	0	0	0.0239464	0.0201432	5.18675	0	0	1.27062
ABCB4	ENSG00000005471	5244	ATP-binding cassette, subfamily B, member 4	0.13962	0.532023	0.218903	0.440568	0.31322	0.103999	0.884745	25.297	0.118874	0.320551	0.333593
ABCB5	ENSG00000004846	340273	ATP-binding cassette, sub-family B, member 5	0.749344	1.42139	0.0533373	0.0592545	0.244437	0	0.558949	0.00421147	0.0571579	0.232498	1.45457
ABCB6	ENSG00000115657	10058	ATP-binding cassette, sub-family B, member 6	9.61576	7.06058	9.98981	12.1621	12.2636	7.22341	4.87993	13.9855	2.49664	24.8107	15.8482
ABCB7	ENSG00000131269	22	ATP-binding cassette, sub-family B, member 7	7.15944	5.98914	4.94551	5.04067	4.52483	5.16954	12.9992	4.44323	6.78187	12.5037	5.70091
ABCB8	ENSG00000197150	11194	ATP-binding cassette, sub-family B, member 8	5.53118	5.50608	6.14724	9.40904	11.5665	3.23595	2.33025	5.5374	1.87407	1.41081	3.47739
ABCB9	ENSG00000150967	23457	ATP-binding cassette, sub-family B (MDR/TAP),	3.42119	2.24896	2.58255	5.12021	11.1993	6.26682	1.03262	0.0483758	0.731984	0.3186	7.36732
ABCC1	ENSG00000103222	4363	ATP-binding cassette, sub-family C, member 1	5.81129	5.51755	2.61648	3.8349	5.55454	2.58997	7.27517	0.750778	13.0986	10.8551	22.9773
ABCC10	ENSG00000124574	89845	#N/A	4.33277	4.43187	4.49424	5.77741	6.61707	0.347038	0.589387	1.22973	1.02182	4.83503	2.56467
ABCC11	ENSG00000121270	85320	ATP-binding cassette, sub-family C, member 11	0.105003	0.075812	0.0283132	0.0696337	0.142762	0.295432	0	3.83084	0.00405783	0	1.67036
ABCC12	ENSG00000140798	94160	ATP-binding cassette protein C12	0	0.101906	0.0589902	0.0311425	0.0465415	0.21915	0	0.00278957	0	0.0611651	0.937326
ABCC13	ENSG00000243064	150000	RecName: Full=Putative ATP-binding cassette transporter sub-family C member 13;	0.10983	0.312595	0.193407	0.158516	0.0864113	0.0975003	0.151155	0.028376	0.73259	0	0.00748205
ABCC2	ENSG00000023839	1244	ATP-binding cassette, sub-family C (CFTR/MRP),	0.142887	0.293636	0.13238	0.186895	0.162408	0.0337698	0.164269	27.884	0.208112	0.251646	0.414671
ABCC3	ENSG00000108846	8714	ATP-binding cassette, sub-family C, member 3	0.217463	0.471008	0.686991	0.428795	0.479317	0.107308	3.90185	28.7711	2.86115	0.109423	1.47309
ABCC4	ENSG00000125257	10257	ATP-binding cassette, sub-family C, member 4	2.35404	3.18691	0.909917	1.46029	1.97123	1.77486	6.23727	0.15956	2.75437	3.4374	5.93982
ABCC5	ENSG00000114770	10057	ATP-binding cassette, sub-family C, member 5	14.0395	17.7362	16.5654	20.7962	28.6827	10.5895	3.60629	0.853352	3.59107	21.0938	8.91795
ABCC6	ENSG00000091262	368	URG7 protein isoform 2	0.106838	0.490312	0.805172	0.831525	0.298063	0.245074	0.397182	20.024	1.5005	0.340526	0.446979
ABCC6P1	ENSG00000256340	653190	SubName: Full=cDNA FLJ51267, highly similar to Multidrug resistance-associated protein 6;	0.184812	0.32236	0.106746	0.0591836	0.0423791	0.0346352	0.123465	7.57276	0.432269	0	0.113453
ABCC6P2	ENSG00000255277	730013	SubName: Full=ATP-binding cassette, sub-family C (CFTR/MRP), member 6; SubName: Full=Up-regulated gene 7;	0.81335	0.214663	0.649802	0.526462	0.0917624	0.297816	1.22008	5.343	2.34255	0	0.955266
ABCC8	ENSG00000006071	6833	ATP-binding cassette, sub-family C, member 8	1.31731	0.509588	0.381976	0.906957	3.65325	4.51589	0.303001	0.0431442	0.56355	0	0.341063
ABCC9	ENSG00000069431	10060	ATP-binding cassette, sub-family C, member 9	10.5423	5.68781	1.69696	2.1906	1.83797	4.83899	8.27496	7.98728	6.29395	19.0746	3.41034
ABCCX9	NA	NA	ATP-binding cassette, sub-family C, member 9	3.26214e-08	0.49757	0.0483063	1.20238e-07	1.70403e-08	0.336528	1.39442	1.73241	0.101625	1.68412	0.175425
ABCD1	ENSG00000101986	215	ATP-binding cassette, sub-family D (ALD), member	1.70794	2.3167	3.8379	4.48349	3.89876	2.29022	7.39612	4.6052	2.68055	16.838	15.4217
ABCD2	ENSG00000173208	225	ATP-binding cassette, sub-family D, member 2	2.07478	0.807724	0.0497884	0.434245	0.841072	2.96482	0.196864	0	0.298048	0.0209529	0.156933
ABCD3	ENSG00000117528	5825	ATP-binding cassette, sub-family D, member 3	26.7727	20.7288	6.53844	14.9158	18.0473	18.0681	9.08626	21.6993	8.45137	9.71493	12.9703
ABCD4	ENSG00000119688	5826	ATP-binding cassette, sub-family D, member 4	4.39202	5.62932	5.53979	7.93089	8.64208	2.95639	3.35286	3.51987	3.05234	1.88845	3.98322
ABCE1	ENSG00000164163	6059	ATP-binding cassette, sub-family E, member 1	16.7108	10.7414	5.34484	10.597	9.41913	8.45786	6.10611	4.98091	7.75653	7.76927	11.0019
ABCF1	ENSG00000204574	23	ATP-binding cassette, sub-family F, member 1	16.6789	15.7142	10.5685	17.9443	17.7154	14.0594	18.6254	11.0213	21.5092	67.8555	31.0248
ABCF2	ENSG00000033050	10061	ATP-binding cassette, sub-family F, member 2	16.6884	12.0151	17.9944	18.8714	18.8327	12.66	10.7951	5.26042	9.89294	45.4568	14.3215
ABCF3	ENSG00000161204	55324	ATP-binding cassette, sub-family F (GCN20),	15.1972	11.7526	16.5335	20.497	27.5988	20.1658	10.3721	12.1158	8.9447	27.3212	22.2789
ABCG1	ENSG00000160179	9619	ATP-binding cassette sub-family G member 1	10.2448	9.46692	4.78847	9.03329	9.32393	10.998	11.2761	2.83058	26.1474	34.0423	3.73785
ABCG2	ENSG00000118777	9429	ATP-binding cassette, sub-family G, member 2	12.6731	5.69515	4.45885	6.74744	5.30433	2.92622	0.772224	1.18401	1.36405	0.130555	2.6295
ABCG4	ENSG00000172350	64137	ATP-binding cassette, subfamily G, member 4	3.41701	2.70174	1.66937	3.49013	7.93708	4.17591	0.130555	0.056536	0	0	1.77882
ABCG5	ENSG00000138075	64240	ATP-binding cassette sub-family G member 5	0	0.0665575	0.0188561	0.0115832	0.0457502	0.0355682	0	6.13981	0.00973281	0	0.104062
ABCG8	ENSG00000143921	64241	ATP-binding cassette sub-family G member 8	0.0323565	0.0874512	0	0.0653607	0.0263267	0.169055	0	15.9612	0	0	0.0439839
ABHD1	ENSG00000143994	84696	abhydrolase domain-containing protein 1	0.823246	0.755508	0.750371	0.672069	0.496609	0.468865	0.0561124	0.323001	0.115089	0.384611	20.05
ABHD10	ENSG00000144827	55347	abhydrolase domain containing 10 precursor	10.5332	9.85167	6.67642	11.1319	15.6354	16.1915	7.03565	5.39576	5.45288	4.51748	20.6992
ABHD11	ENSG00000106077	83451	abhydrolase domain containing 11 isoform 8	3.15894	4.13018	8.97064	8.08265	8.45076	4.30787	5.92119	2.3132	5.27854	3.79833	4.25575
ABHD11-AS1	ENSG00000225969	171022	Homo sapiens Williams Beuren syndrome chromosome region 26 (non-protein coding) (WBSCR26), non-coding RNA.	0	0	0	0.0968861	0.160942	0	2.84503	0	3.25327	0	0
ABHD12	ENSG00000100997	26090	abhydrolase domain containing 12 isoform a	34.1734	22.6408	59.6942	61.739	62.7475	58.1368	16.8925	10.0132	16.5837	6.90978	25.7177
ABHD12B	ENSG00000131969	145447	abhydrolase domain containing 12B isoform b	1.09378	0.753398	0.205618	0.502318	0.438373	1.44644	0.275238	0.137322	0.988094	0	0.646545
ABHD13	ENSG00000139826	84945	abhydrolase domain containing 13	3.82941	3.45264	1.33704	3.1016	2.5684	3.39174	2.95596	1.81595	4.27823	1.82179	3.63318
ABHD14A	ENSG00000248487	25864	abhydrolase domain containing 14A	5.97816	5.56321	21.9255	20.3613	18.6022	10.6976	5.56295	8.84074	8.81727	6.10981	10.0984
ABHD14A-ACY1	ENSG00000114786	100526760	#N/A	1.0744e-24	1.82309e-31	0.927027	1.01033	4.29519	1.33381	1.71673	2.17753	1.33287	2.77752	0.791727
ABHD14B	ENSG00000114779	84836	abhydrolase domain containing 14B	14.02	10.0728	22.9382	18.5358	16.0996	4.11706	33.459	38.8931	29.5587	10.4886	16.9701
ABHD15	ENSG00000168792	116236	abhydrolase domain containing 15 precursor	4.63977	7.02731	2.61178	4.51576	4.30092	1.56879	2.23389	4.69926	1.96349	1.25901	2.62891
ABHD16A	ENSG00000204427	7920	#N/A	15.8739	13.412	36.4569	37.8856	35.5861	14.2439	18.7934	11.8504	18.3614	16.3119	28.1579
ABHD16B	ENSG00000183260	140701	hypothetical protein LOC140701	1.24019	1.40272	8.99494	5.13883	4.31905	2.53146	2.27204	0.910321	2.6453	0.554108	5.0945
ABHD2	ENSG00000140526	11057	alpha/beta hydrolase domain containing protein	37.607	32.4152	9.89444	24.9445	69.4775	26.1781	11.7699	42.0874	27.3774	6.34882	24.673
ABHD3	ENSG00000158201	171586	alpha/beta hydrolase domain containing protein	9.28562	10.8099	11.4612	15.9437	18.9087	3.93507	4.8432	11.4983	6.66504	0.995272	4.48742
ABHD4	ENSG00000100439	63874	abhydrolase domain containing 4	16.1352	13.4948	20.9572	21.6538	16.4536	7.52876	19.3603	10.093	22.8117	11.4465	28.8672
ABHD5	ENSG00000011198	51099	abhydrolase domain containing 5	3.961	3.67257	1.94876	3.10802	2.28996	3.85846	4.30746	1.75539	5.46602	2.82075	5.83438
ABHD6	ENSG00000163686	57406	abhydrolase domain containing 6	7.89681	5.84035	9.17	9.22114	9.32682	13.7406	8.88549	32.9909	3.10338	2.19037	4.65114
ABHD8	ENSG00000127220	79575	abhydrolase domain containing 8	8.20267	5.92794	26.7499	21.9538	14.2415	27.2479	11.9124	11.6023	6.04289	7.8046	23.8005
ABI1	ENSG00000136754	10006	abl-interactor 1 isoform b	13.6181	16.0046	0	13.4119	14.9555	22.5486	16.5114	3.76296	17.4813	8.24796	12.6935
ABI2	ENSG00000138443	10152	abl interactor 2	18.2216	17.3935	4.82444	10.3847	16.0735	30.1266	10.3294	0.928696	9.46328	2.00735	14.661
ABI3	ENSG00000108798	51225	NESH protein isoform 2	3.18815	8.46441	14.5317	11.7998	3.78997	0.908472	0.333137	1.77779	5.49071	0.274195	0.370814
ABI3BP	ENSG00000154175	25890	ABI gene family, member 3 (NESH) binding protein	8.32625	10.4533	3.60749	5.13546	22.6738	2.01663	18.9538	0.462	37.0536	2.3182	14.025
ABL1	ENSG00000097007	25	c-abl oncogene 1, receptor tyrosine kinase	23.3378	18.3583	17.949	23.1876	19.3982	15.0213	52.0199	4.41187	33.5959	13.4934	24.4393
ABL2	ENSG00000143322	27	arg tyrosine kinase isoform d	11.3069	11.7051	2.05624	4.20922	5.04089	4.62667	3.58252	0.626499	4.59398	1.9365	3.64568
ABLIM1	ENSG00000099204	3983	actin-binding LIM protein 1 isoform b	47.3627	33.2039	13.0167	25.2851	48.7828	30.4276	53.068	4.51199	21.7207	18.6258	56.3239
ABLIM2	ENSG00000163995	84448	actin binding LIM protein family, member 2	7.1867	5.74868	5.64026	7.68908	5.5566	20.3195	2.64042	0.231317	1.43319	386.205	3.07642
ABLIM3	ENSG00000173210	22885	actin binding LIM protein family, member 3	16.8578	13.6616	9.90736	18.1855	24.8367	6.84536	24.6902	37.2113	10.8736	17.9696	6.13905
ABO	ENSG00000175164	28	ABO blood group (alpha	21.0013	38.1155	3.83616	3.10373	1.86826	0.209145	1.40722	0	1.14248	0.609	2.60565
ABP1	NA	NA	amiloride binding protein 1 precursor	0	0.159471	0.0581329	0	0.0977187	0	8.7745	0.609416	0.102651	0	6.78121
ABR	ENSG00000159842	29	active breakpoint cluster region-related	16.1181	13.7117	10.7801	16.69	26.8212	82.4887	20.1444	1.20846	13.0089	4.49189	13.5926
ABRA	ENSG00000174429	137735	actin-binding Rho activating protein	0.249032	0.499882	0.114932	0.182032	0.548739	0.0521109	0.0826235	0	0.354348	20.3114	1.65955
ABT1	ENSG00000146109	29777	activator of basal transcription 1	4.37121	4.15445	6.8254	6.86159	5.695	3.83606	4.40777	3.79282	5.0968	3.28786	7.95301
ABTB1	ENSG00000114626	80325	ankyrin repeat and BTB (POZ) domain containing 1	14.3548	15.2002	57.4018	54.1315	43.89	19.8271	30.1773	4.29933	23.1471	25.7813	14.3245
ABTB2	ENSG00000166016	25841	ankyrin repeat and BTB (POZ) domain containing	5.34888	2.83588	2.26598	3.87199	4.18403	3.00102	1.16623	2.48482	1.41591	5.26482	3.39373
ACAA1	ENSG00000060971	30	acetyl-Coenzyme A acyltransferase 1 isoform b	15.5803	13.7823	49.5684	39.8108	32.4907	27.6871	13.2234	175.107	21.3987	9.89202	14.2811
ACAA2	ENSG00000167315	10449	acetyl-coenzyme A acyltransferase 2	12.97	10.2449	17.9701	18.2356	21.718	18.0076	31.8254	230.265	14.1622	16.4671	22.6693
ACACA	ENSG00000278540	31	acetyl-Coenzyme A carboxylase alpha isoform 1	15.2413	12.3678	3.13196	6.90617	12.0909	8.77845	5.22171	4.47311	3.54824	5.41538	8.27909
ACACB	ENSG00000076555	32	acetyl-Coenzyme A carboxylase beta	7.42034	7.49426	3.01399	5.0106	11.1826	2.85956	10.8602	24.0148	1.58411	92.4974	7.67369
ACAD10	ENSG00000111271	80724	acyl-Coenzyme A dehydrogenase family, member 10	4.0607	4.07286	5.28125	6.30123	8.98227	2.5613	1.92665	4.96944	1.42599	2.84133	4.09453
ACAD11	ENSG00000240303	84129	putative acyl-CoA dehydrogenase	9.7011	9.20307	7.25006	9.08252	6.02332	5.64651	2.20346	31.0761	4.62382	1.0411	6.26929
ACAD8	ENSG00000151498	27034	acyl-Coenzyme A dehydrogenase family, member 8	6.3805	6.35754	10.1446	10.7548	10.3251	8.92357	3.82473	9.57139	4.0061	5.86918	7.76597
ACAD9	ENSG00000177646	28976	acyl-Coenzyme A dehydrogenase family, member 9	9.76559	11.2396	14.1517	18.1478	15.4154	11.1555	10.2701	10.4665	6.51375	21.1574	12.9153
ACADL	ENSG00000115361	33	long-chain acyl-CoA dehydrogenase precursor	12.0266	10.8415	5.60695	5.8162	3.2807	0.768939	0.697219	2.75608	1.78895	2.46067	2.59877
ACADM	ENSG00000117054	34	medium-chain acyl-CoA dehydrogenase isoform a	13.9515	12.3716	8.01953	18.0378	15.4416	17.2895	13.9245	17.7052	7.3717	15.4602	28.3317
ACADS	ENSG00000122971	35	short-chain acyl-CoA dehydrogenase precursor	2.54885	3.72789	17.6247	12.997	10.5817	5.91922	13.9011	76.9172	5.90928	50.0197	14.8381
ACADSB	ENSG00000196177	36	acyl-Coenzyme A dehydrogenase, short/branched	21.4833	22.9151	1.51971	3.35044	4.60541	7.29012	2.92176	44.559	2.20352	3.35743	3.20838
ACADVL	ENSG00000072778	37	acyl-Coenzyme A dehydrogenase, very long chain	66.0938	53.0408	194.172	155.215	128.325	44.8668	82.2215	245.75	116.736	177.634	64.5963
ACAN	ENSG00000157766	176	aggrecan isoform 1 precursor	0.284683	0.315652	0.49557	0.244795	0.450494	0.275933	0.198005	0	2.21821	0.218241	1.40174
ACAP1	ENSG00000072818	9744	centaurin beta1	0.896926	1.54598	2.95251	3.31924	1.69678	0.269538	0.559884	0.409896	8.57433	0.285147	2.72991
ACAP2	ENSG00000114331	23527	centaurin, beta 2	10.7002	11.6356	2.21973	5.59788	5.39736	6.18997	5.77919	1.69667	6.37973	2.51198	7.2487
ACAP3	ENSG00000131584	116983	ArfGAP with coiled-coil, ankyrin repeat and PH	6.2011	5.71024	22.101	24.4293	29.528	20.6529	7.48277	3.41592	4.86165	8.18814	7.81601
ACAT1	ENSG00000075239	38	acetyl-Coenzyme A acetyltransferase 1 precursor	20.4357	15.6483	24.5675	27.9073	23.4639	24.6622	30.2882	208.738	16.5773	91.2382	38.7597
ACAT2	ENSG00000120437	39	acetyl-Coenzyme A acetyltransferase 2	11.8178	13.2197	23.2278	31.9799	26.2833	31.2254	5.12325	50.8254	10.9687	2.27823	19.9071
ACBD3	ENSG00000182827	64746	acyl-Coenzyme A binding domain containing 3	23.3971	18.8691	5.22778	12.1516	14.941	12.444	13.9161	4.39397	16.7522	15.0961	18.9994
ACBD4	ENSG00000181513	79777	acyl-Coenzyme A binding domain containing 4	5.37511	5.9322	16.1505	12.0454	7.9312	4.04472	6.29518	19.1053	5.06503	2.41963	3.51279
ACBD5	ENSG00000107897	91452	acyl-Coenzyme A binding domain containing 5	11.7808	9.99904	3.83507	9.83193	13.4331	17.5147	5.21009	6.09251	4.27808	9.61594	8.54485
ACBD6	ENSG00000230124	84320	acyl-coenzyme A binding domain containing 6	8.84666	6.4242	16.4408	16.0456	10.46	12.5191	7.24348	4.17033	7.30854	6.95391	27.6559
ACBD7	ENSG00000176244	414149	acyl-Coenzyme A binding domain containing 7	19.2636	31.0422	0.575968	0.804165	2.06973	36.1641	0.107919	0.0495034	0.573815	0	1.11535
ACCN1	NA	NA	amiloride-sensitive cation channel 1, neuronal	1.56453	0.775021	0.772819	1.57042	0.917987	5.11335	0.0458477	0.0119617	0.0114991	0	0.152968
ACCN2	NA	NA	amiloride-sensitive cation channel 2, neuronal	5.20036	4.61735	4.26037	9.00314	10.7983	10.6585	3.22177	0.0225299	0.597379	0.0776237	1.23759
ACCN3	NA	NA	amiloride-sensitive cation channel 3 isoform a	5.96889	5.24907	23.1404	17.1545	13.4032	2.95662	0.480911	0.209272	0.45178	0.264305	1.79421
ACCN4	NA	NA	amiloride-sensitive cation channel 4 isoform 1	0.138422	0.155652	0.0572627	0.0816205	0.110352	0.927175	0	0	0.116721	0	0.144275
ACCN5	NA	NA	amiloride-sensitive cation channel 5,	0	0	0	0	0	0	0	0.00667788	0	0	0.0682325
ACCS	ENSG00000110455	84680	1-aminocyclopropane-1-carboxylate synthase	3.54971	2.44144	6.00299	4.42551	4.38302	0.31534	0.625303	2.10183	2.44372	0.199084	1.97742
ACCSL	ENSG00000205126	390110	1-aminocyclopropane-1-carboxylate synthase	0.0489736	0.211983	0	0	0	0	0	0	0	0	0.0305889
ACD	ENSG00000102977	65057	adrenocortical dysplasia homolog isoform 1	2.60101	3.84579	12.4423	10.3229	8.55836	13.9005	8.21063	1.69201	7.23153	6.12285	15.7676
ACE	ENSG00000159640	1636	angiotensin I converting enzyme 1 isoform 1	1.54029	2.78722	2.554	2.98808	4.29334	1.55871	2.52127	0.800276	23.5246	1.70015	40.0266
ACE2	ENSG00000130234	59272	angiotensin I converting enzyme 2 precursor	0.44434	0.0455494	0.0580936	0.131371	0.0601336	0.05623	5.58723	0.0918617	0.218741	0.492306	20.6263
ACER1	ENSG00000167769	125981	alkaline ceramidase 1	0	0.254347	0.221898	0.0841206	0.0762147	0	0	0	0	0	0.280783
ACER2	ENSG00000177076	340485	alkaline ceramidase 2	0.690295	1.03473	0.0989821	0.402648	0.614806	0.700742	5.43517	0.28594	0.760165	0.273171	1.45375
ACER3	ENSG00000078124	55331	phytoceramidase, alkaline	16.5069	12.6269	1.69842	6.04577	10.661	10.0005	4.2184	1.22144	6.00475	1.36824	7.45199
ACHE	ENSG00000087085	43	acetylcholinesterase isoform E4-E6 precursor	18.8518	16.6495	84.3944	79.924	118.859	8.31765	7.01845	0.644985	2.49657	48.9407	2.68321
ACIN1	ENSG00000100813	22985	#N/A	33.5578	25.3683	24.8893	31.827	27.8043	15.8926	28.8358	10.7899	26.3105	48.7148	49.654
ACLY	ENSG00000131473	47	ATP citrate lyase isoform 1	47.5465	37.6257	20.6344	47.6303	92.7561	33.5664	25.9872	11.6433	24.3064	11.5959	43.4565
ACMSD	ENSG00000153086	130013	aminocarboxymuconate semialdehyde decarboxylase	0	0.115287	0	0	0.0498202	0.0194715	0	66.706	0.0542626	0	0.247331
ACN9	NA	NA	ACN9 homolog precursor	3.01103	3.03715	6.42177	6.39478	4.21491	4.46084	5.47997	4.96181	2.72688	1.28358	8.82687
ACO1	ENSG00000122729	48	aconitase 1	14.0136	13.3983	7.92542	11.7175	10.2457	8.51484	19.5235	43.5971	10.9369	18.1886	19.3397
ACO2	ENSG00000100412	50	aconitase 2, mitochondrial precursor	30.1728	25.4775	24.0338	42.7571	64.5589	71.5922	24.3597	25.1953	20.916	231.407	25.7941
ACOT1	ENSG00000184227	641371	acyl-CoA thioesterase 1	0.56049	0.0623129	0.866488	0.859561	3.28863	0.698885	1.48262	4.19278	0.703385	0.157302	0.408849
ACOT11	ENSG00000162390	26027	thioesterase, adipose associated isoform BFIT1	4.07835	2.77023	1.39282	1.27165	1.66693	1.29277	0.933454	0.181733	0.289499	0.164285	1.34536
ACOT12	ENSG00000172497	134526	acyl-CoA thioesterase 12	0.274531	0	0.193472	0.0712044	0	0	0	12.8934	0	0.100736	0
ACOT13	ENSG00000112304	55856	acyl-CoA thioesterase 13 isoform 2	6.3544	5.75038	4.66592	7.2728	6.57715	4.60144	4.90716	8.10353	3.34737	4.17036	8.47633
ACOT2	ENSG00000119673	10965	acyl-CoA thioesterase 2	4.04902	7.83614	17.4402	15.1536	15.3411	18.1588	20.006	69.3611	12.7191	25.2571	13.0943
ACOT4	ENSG00000177465	122970	acyl-CoA thioesterase 4	0.378895	0.60388	1.44674	1.16262	1.69463	2.90071	0.551598	11.8757	1.22538	0	2.39902
ACOT6	ENSG00000205669	641372	acyl-CoA thioesterase 6	0.529884	0.081382	0.136607	0.0381408	0.0618619	0.557545	0	1.92603	0.106261	0.240803	0.572924
ACOT7	ENSG00000097021	11332	acyl-CoA thioesterase 7 isoform hBACHa	43.6773	32.5885	135.749	135.355	215.249	73.2971	19.7123	5.39223	8.78778	2.81139	31.6823
ACOT8	ENSG00000101473	10005	peroxisomal acyl-CoA thioesterase 1 isoform a	8.65144	8.98459	27.6625	22.9377	20.0567	15.1158	9.21052	4.45978	9.45312	20.1222	15.5139
ACOT9	ENSG00000123130	23597	acyl-Coenzyme A thioesterase 2, mitochondrial	14.5437	9.39188	12.8901	12.9539	14.5196	7.5927	12.4065	4.71608	21.7672	14.4145	11.4862
ACOX1	ENSG00000161533	51	#N/A	18.4064	14.386	4.03012	6.79679	10.0818	11.6212	6.80565	14.6397	6.73052	22.0859	9.37855
ACOX2	ENSG00000168306	8309	acyl-Coenzyme A oxidase 2	3.0602	3.76651	8.40491	6.21253	7.86926	1.2715	5.51028	35.2547	3.0047	0.973579	5.49869
ACOX3	ENSG00000087008	8310	acyl-Coenzyme A oxidase 3 isoform b	4.10776	4.21789	2.2302	2.73249	3.66399	3.58015	2.42759	3.44022	3.08218	2.78312	3.4878
ACOXL	ENSG00000153093	55289	acyl-Coenzyme A oxidase-like 1	0	0.104559	0.168566	0.087746	0.155247	0.0683382	0	0	1.334	0.0196296	2.14841
ACP1	ENSG00000143727	52	acid phosphatase 1, soluble isoform d	17.4533	15.7405	29.7391	33.2473	30.3809	33.4367	25.1405	22.1825	24.81	18.4435	46.1251
ACP2	ENSG00000134575	53	acid phosphatase 2, lysosomal isoform 2	15.4197	14.3119	34.0589	29.8904	29.9313	8.94829	7.06884	44.9462	9.56089	6.87015	11.6101
ACP5	ENSG00000102575	54	acid phosphatase 5, tartrate resistant	0.478416	1.2296	3.3296	1.49725	1.09526	0.860671	6.1164	19.047	53.2442	2.10372	4.13484
ACP6	ENSG00000162836	51205	acid phosphatase 6, lysophosphatidic precursor	4.15447	2.03909	5.44695	4.16379	3.422	1.65688	3.12379	4.37068	2.03275	2.20323	4.28557
ACPL2	NA	NA	acid phosphatase-like 2 precursor	3.17486	2.21165	1.59497	2.75176	3.81899	6.50991	2.19579	0.167643	2.59064	0.645169	11.4632
ACPP	ENSG00000014257	55	acid phosphatase, prostate short isoform	0.381708	3.05245	1.1628	1.02327	0.321898	0.268764	0.348354	0.00968122	0.700378	0	0.440952
ACPT	ENSG00000142513	93650	testicular acid phosphatase precursor	0	0.138207	0	0	0	0.138425	0	0	0.0428406	0.0493684	1.25555
ACR	ENSG00000100312	49	acrosin precursor	0.417088	0.61577	0.384409	0.274432	0.797066	0.769629	0.0943486	0.210994	0.332974	0.0357549	49.6219
ACRBP	ENSG00000111644	84519	proacrosin binding protein sp32 precursor	0.239278	0.537855	0.950551	0.753723	0.847749	0.456438	0.350835	0.273079	1.84652	0.0239036	117.274
ACRC	ENSG00000147174	93953	ACRC protein	0.634755	0.919086	0.79642	0.660637	0.655968	0.466423	0.207275	0.264933	0.451653	0.21505	5.34855
ACRV1	ENSG00000134940	56	acrosomal vesicle protein 1 isoform a precursor	0.491341	0.327805	0.569167	0.406813	0.648427	1.06388	0.0656074	0	0	0	31.9526
ACSBG1	ENSG00000103740	23205	#N/A	5.20377	8.49999	6.34059	12.048	19.1116	25.0621	1.41718	0.0360993	1.01229	0.608121	0.883691
ACSBG2	ENSG00000130377	81616	bubblegum-related acyl-CoA synthetase 2	0.0550014	0.261823	0.0285808	0.843489	0	0.0651843	0.0240126	0	0.0942854	0	62.3261
ACSF2	ENSG00000167107	80221	acyl-CoA synthetase family member 2 precursor	2.32505	3.94964	8.18707	6.11896	5.12994	4.25041	9.43996	4.35845	10.9046	8.09603	8.12202
ACSF3	ENSG00000176715	197322	acyl-CoA synthetase family member 3 precursor	3.66121	3.44027	9.20222	7.18347	6.75555	2.747	4.92798	6.07412	2.86299	7.85075	5.88187
ACSL1	ENSG00000151726	2180	acyl-CoA synthetase long-chain family member 1	64.1023	42.2446	19.7706	39.2853	23.6603	32.6864	17.619	376.747	35.4262	113.723	25.547
ACSL3	ENSG00000123983	2181	acyl-CoA synthetase long-chain family member 3	24.815	17.2128	5.35527	12.2411	12.8121	24.4181	9.67085	10.6985	13.5929	8.21572	14.7861
ACSL4	ENSG00000068366	2182	acyl-CoA synthetase long-chain family member 4	15.7421	16.2619	4.58519	12.4033	14.5078	13.7528	29.4648	7.02356	46.2206	81.7847	16.1099
ACSL5	ENSG00000197142	51703	acyl-CoA synthetase long-chain family member 5	9.04907	5.88328	4.45125	6.49259	3.35839	2.97802	16.3622	29.4887	20.1316	0.770111	17.3027
ACSL6	ENSG00000164398	23305	acyl-CoA synthetase long-chain family member 6	14.2895	8.20623	0.78593	3.93548	15.9935	18.2448	0.239567	0.0663091	0.364989	0.0983682	8.19712
ACSM1	ENSG00000166743	116285	acyl-CoA synthetase medium-chain family member	0.152262	0.0340211	0.0826925	0.119028	0.0305737	0.0614517	0.279506	0.510286	0.201519	0	1.10592
ACSM2A	ENSG00000183747	123876	acyl-CoA synthetase medium-chain family member	0.0483757	0.163776	0	0.00908224	0	0	0.00391888	86.5912	0	0	0.259419
ACSM2B	ENSG00000066813	348158	acyl-CoA synthetase medium-chain family member	0	0.110982	0	0	0	0	0.078502	88.2311	0	0	0.195118
ACSM3	ENSG00000005187	6296	SA hypertension-associated homolog isoform 1	0.404219	0.408564	0.777171	0.460609	0.423306	0.108438	1.74446	11.9061	1.21936	0.0225604	2.06037
ACSM4	ENSG00000215009	341392	acyl-CoA synthetase medium-chain family member 4	0	0.0404506	0	0	0	0.038189	0	0	0	0.145079	1.5166
ACSM5	ENSG00000183549	54988	acyl-CoA synthetase medium-chain family member 5	1.89048	3.10973	3.22687	4.19742	3.1095	0.591877	1.84183	26.2358	0.417267	1.31885	0.742268
ACSS1	ENSG00000154930	84532	acyl-CoA synthetase short-chain family member 1	5.53157	5.37683	6.16061	9.25566	9.51643	7.75499	10.9293	3.91002	5.32915	6.56252	13.7681
ACSS2	ENSG00000131069	55902	acyl-CoA synthetase short-chain family member 2	12.8831	14.2565	13.5191	21.5937	28.0614	12.912	16.9562	24.1885	17.1673	64.2843	13.456
ACSS3	ENSG00000111058	79611	acyl-CoA synthetase short-chain family member 3	21.8964	14.761	3.21205	7.45313	5.60575	4.46007	3.77745	11.4723	3.53089	1.43971	5.11358
ACTA1	ENSG00000143632	58	actin, alpha 1, skeletal muscle	0.305767	4.42253	0.966632	0.208888	27.3621	0.462077	3.62629	0.194972	0.864765	4737.2	150.827
ACTA2	ENSG00000107796	59	alpha 2 actin	18.6672	63.7533	321.875	156.519	130.298	39.7132	915.533	44.8438	692.016	219.647	1111.51
ACTB	ENSG00000075624	60	beta actin	1032.14	1480.72	2953.95	2689.74	1719.23	2040.85	5142.11	813.618	3704.36	545.271	2234.84
ACTBL2	ENSG00000169067	345651	actin, beta-like 2	0.0745115	0.168113	0	0	0	0	0	0	0.0128599	0	0
ACTC1	ENSG00000159251	70	cardiac muscle alpha actin 1 proprotein	0.277034	1.55042	2.73776	2.09383	0.993865	0.276714	4.17335	0.134755	3.00107	63.0438	20.3511
ACTG1	ENSG00000184009	71	#N/A	545.748	594.124	1695.33	1600.25	1426.86	624.248	1118.29	475.539	1922.16	273.413	860.376
ACTG2	ENSG00000163017	72	#N/A	1.0946	5.45029	43.8858	15.7653	18.4662	5.23235	3588.98	4.28992	137.048	17.6515	243.56
ACTL6A	ENSG00000136518	86	actin-like 6A isoform 1	11.55	9.54077	11.4377	15.2626	9.45223	4.23134	23.7767	4.99603	11.562	8.21402	47.9663
ACTL6B	ENSG00000077080	51412	actin-like 6B	2.19334	1.63594	5.84593	6.81961	10.6007	24.8712	0.398802	0	0.0747992	0	0.246066
ACTL7A	ENSG00000187003	10881	actin-like 7A	0	0.0501764	0	0.116504	0	0.0976162	0	0	0	0	104.772
ACTL7B	ENSG00000148156	10880	actin-like 7B	0	0.0626867	0.0496318	0	0	0.0409504	0.0584124	0	0	0	106.965
ACTL8	ENSG00000117148	81569	actin-like 8	0	0	0	0	0	0.0740604	0	0	0	0	8.0399
ACTL9	ENSG00000181786	284382	actin-like 9	0	0	0	0.0749939	0	0	0	0	0	0	23.4988
ACTN1	ENSG00000072110	87	actinin, alpha 1 isoform b	12.5609	23.1387	26.0408	31.0937	21.687	21.7605	170.596	19.9275	82.4949	16.0835	87.4775
ACTN2	ENSG00000077522	88	actinin, alpha 2	0.343076	0.900211	0.199384	0.450858	1.52627	9.74638	0.156001	0.0216713	2.34455	666.563	12.6428
ACTN3	ENSG00000248746	89	actinin, alpha 3	0.111557	0.428022	0.0540789	0.0524909	0.725169	0.0658045	0.0974897	0	0.0327596	30.3089	1.61746
ACTN4	ENSG00000130402	81	actinin, alpha 4	51.4221	45.9957	47.6752	75.7118	93.9328	53.2791	131.316	22.5381	207.688	32.8195	92.4209
ACTR10	ENSG00000131966	55860	uncharacterized hypothalamus protein HARP11	25.3875	23.5098	21.8606	41.2227	51.2926	23.985	14.6443	4.45215	12.8838	10.4952	22.2301
ACTR1A	ENSG00000138107	10121	ARP1 actin-related protein 1 homolog A,	66.1228	47.0553	60.5557	90.0817	123.041	59.7612	36.9115	16.4635	50.3751	135.641	42.2923
ACTR1B	ENSG00000115073	10120	ARP1 actin-related protein 1 homolog B,	24.1961	19.3951	54.9515	51.2861	55.418	48.9064	27.7879	17.2313	27.6277	34.4627	25.7343
ACTR2	ENSG00000138071	10097	actin-related protein 2 isoform a	76.7343	68.1422	17.7697	46.4063	62.0084	78.4402	55.1755	17.5145	54.0183	26.8844	43.9821
ACTR3	ENSG00000115091	10096	ARP3 actin-related protein 3 homolog	49.4929	45.8665	25.6047	45.4108	48.4736	36.9222	63.03	15.1159	65.7062	21.0303	52.233
ACTR3B	ENSG00000133627	57180	actin-related protein 3-beta isoform 2	6.70672	3.39122	7.18077	8.68801	11.0537	11.7335	1.69125	1.43002	1.78665	2.87895	8.21078
ACTR3BP2	ENSG00000226481	440888	SubName: Full=FKSG73; SubName: Full=FKSG73 protein, isoform CRA_a;	0	0.0584704	0	0	0	0.0127293	0	0.0090384	0	0	0
ACTR3C	ENSG00000106526	653857	#N/A	0.596732	0.310021	1.21318	1.2815	1.1638	0.631521	1.30817	7.0783	1.63287	0.313518	4.10772
ACTR5	ENSG00000101442	79913	ARP5 actin-related protein 5 homolog	105.398	116.573	1.69203	2.64743	2.71963	2.07611	1.31701	2.12024	1.35171	3.82138	6.41031
ACTR6	ENSG00000075089	64431	ARP6 actin-related protein 6 homolog	10.4597	10.1485	13.2777	17.3789	16.2391	19.8626	10.0405	3.81646	6.73251	3.79648	14.023
ACTR8	ENSG00000113812	93973	actin-related protein 8	9.36342	6.86376	1.82362	3.47243	5.89254	4.66306	3.48863	1.26672	1.75441	3.61375	10.1963
ACTRT1	ENSG00000123165	139741	actin-related protein T1	0	0.0968964	0	0	0	0	0	0	0	0	2.96822
ACTRT2	ENSG00000169717	140625	actin-related protein M2	0	0.107897	0	0.0623969	0	0	0	0	0	0	55.8812
ACVR1	ENSG00000115170	90	activin A receptor, type I precursor	9.08682	8.43955	4.62469	7.74851	10.6134	4.25399	10.9135	3.46593	8.73778	13.7206	9.83909
ACVR1B	ENSG00000135503	91	activin A receptor, type IB isoform a precursor	9.9411	7.3441	4.45764	8.20483	14.0204	22.5173	9.79691	9.74026	14.327	8.80586	17.1103
ACVR1C	ENSG00000123612	130399	activin A receptor, type IC isoform 2	0.224451	0.132699	0.0171314	0.0654339	0.134979	2.15712	0.470179	0.21096	0.0248933	0.254852	0.398419
ACVR2A	ENSG00000121989	92	activin A receptor, type IIA precursor	4.65844	6.13149	1.2245	2.48857	3.42328	2.60771	2.80821	0.898348	1.65233	2.46166	4.46692
ACVR2B	ENSG00000114739	93	activin A receptor, type IIB precursor	4.20055	3.53066	0.519092	1.0767	1.44825	1.64203	1.01413	0.617116	0.919627	2.61715	2.25011
ACVRL1	ENSG00000139567	94	activin A receptor type II-like 1 precursor	2.25738	3.41952	3.94721	4.97563	3.67221	3.6421	17.9613	1.50126	50.8693	2.61294	5.18934
ACY1	ENSG00000243989	95	aminoacylase 1	4.45298	4.94115	10.0583	8.01655	5.20426	11.422	3.73634	105.954	5.83162	5.51465	8.14334
ACY3	ENSG00000132744	91703	aspartoacylase 3	0.0719231	0	0.0799675	0.103733	2.61846	1.4594	0.83767	4.28827	0.0350514	0	0.451007
ACYP1	ENSG00000119640	97	acylphosphatase 1 isoform a	6.44377	7.75716	21.8554	19.2981	7.24028	14.3782	12.64	0.559873	11.7314	5.82174	11.1288
ACYP2	ENSG00000170634	98	acylphosphatase 2	7.14825	5.44107	12.5722	17.4363	15.1129	29.304	4.42317	7.65027	5.62584	22.1833	7.81077
ADA	ENSG00000196839	100	adenosine deaminase	0.227701	1.34814	3.90328	2.27443	0.57679	1.62442	4.81063	2.15369	5.43683	1.72085	5.02957
ADAD1	ENSG00000164113	132612	adenosine deaminase domain containing 1	0	0	0	0.0775401	0	0	0	0	0	0	62.4031
ADAD2	ENSG00000140955	161931	adenosine deaminase domain containing 2 isoform	0.0539735	0.172402	0.857248	0.480585	0.258438	0.229492	0.0584332	0.0155576	0	0	26.6209
ADAL	ENSG00000168803	161823	adenosine deaminase-like isoform 2	2.67468	3.40574	2.98302	3.19517	2.6767	3.7538	2.3702	1.56674	1.25499	4.16013	6.55463
ADAM1	NA	NA	#N/A	1.74169	1.35001	0.693123	0.953425	1.25502	1.55684	0.54567	0.562651	0.458728	0.763696	1.21276
ADAM10	ENSG00000137845	102	ADAM metallopeptidase domain 10 precursor	48.2868	36.2889	3.5597	13.0785	15.142	9.37742	10.9701	5.06314	16.4352	7.90393	11.9177
ADAM11	ENSG00000073670	4185	ADAM metallopeptidase domain 11 preproprotein	9.0894	5.40713	5.31424	12.8021	23.1681	13.6341	0.810431	0.0276799	0.124388	0.0683499	0.593097
ADAM12	ENSG00000148848	8038	ADAM metallopeptidase domain 12 isoform 1	1.03874	1.00567	0.186022	0.24132	0.349694	0.273799	0.234978	0.041103	0.406752	0	1.2961
ADAM15	ENSG00000143537	8751	a disintegrin and metalloproteinase domain 15	12.6074	13.2544	37.628	36.8936	24.1394	19.0936	26.3331	7.90825	52.3767	16.9857	15.1346
ADAM17	ENSG00000151694	6868	a disintegrin and metalloprotease domain 17	15.6963	14.3121	3.12426	8.78931	10.6381	5.18022	5.7254	1.34476	9.96462	5.60695	9.27663
ADAM18	ENSG00000168619	8749	#N/A	0	0	0	0	0	0	0	0	0	0	9.2221
ADAM19	ENSG00000135074	8728	ADAM metallopeptidase domain 19 preproprotein	2.65051	4.21744	2.07924	3.58341	8.8359	1.30641	3.08516	1.74596	6.26374	0.30577	1.68578
ADAM2	ENSG00000104755	2515	ADAM metallopeptidase domain 2 proprotein	0	0	0	0.0110521	0	0	0	0	0	0	14.3046
ADAM20	ENSG00000134007	8748	ADAM metallopeptidase domain 20 preproprotein	0.455573	0.749336	0.0245312	0.0523273	0.0809694	0.114139	0.0453081	0	0	0	1.78351
ADAM21	ENSG00000139985	8747	ADAM metallopeptidase domain 21 preproprotein	0.695351	0.591767	0.318556	0.464656	0.535391	0.154009	0.087078	0.0358781	0	0.0603565	3.31652
ADAM21P1	ENSG00000235812	145241	SubName: Full=ADAM21-like protein;	0.0957275	0.133759	0.0498356	0.0778146	0.111518	0.0930253	0.0298649	0.00251577	0	0	0.470467
ADAM22	ENSG00000008277	53616	ADAM metallopeptidase domain 22 isoform 4	15.8248	11.9595	2.15858	6.86534	13.6646	14.467	0.894638	0.00765434	0.754024	0.276217	2.18624
ADAM23	ENSG00000114948	8745	ADAM metallopeptidase domain 23 preproprotein	35.3196	19.7151	4.14573	14.4347	45.9711	21.6607	1.30506	0.0485033	0.415255	0.999537	4.70947
ADAM28	ENSG00000042980	10863	ADAM metallopeptidase domain 28 isoform 1	4.92375	4.30044	1.34117	1.76311	1.51929	1.35655	0.741245	0.0671156	1.72544	0.0257275	3.91829
ADAM29	ENSG00000168594	11086	ADAM metallopeptidase domain 29 preproprotein	0.0276509	0	0	0.0465287	0.0186621	0.0414598	0	0	0.0264808	0.0207306	19.2561
ADAM30	ENSG00000134249	11085	ADAM metallopeptidase domain 30 preproprotein	0	0	0	0	0	0	0	0	0	0	14.2297
ADAM32	ENSG00000197140	203102	a disintegrin and metalloprotease domain 32	0.844568	0.696216	0.175077	0.310346	0.265997	0.281046	0.193062	0.0372628	0.128776	0.0854354	16.0246
ADAM33	ENSG00000149451	80332	ADAM metallopeptidase domain 33 isoform alpha	12.5203	11.2321	20.9986	24.9169	19.5958	0.370488	6.02244	0.164484	2.06647	0.96947	2.83143
ADAM3A	ENSG00000197475	1587	SubName: Full=Putative uncharacterized protein ENSP00000328747;	0	0.205845	0	0.12458	0	0	0	0	0	0	4.56041
ADAM5P	NA	NA	Homo sapiens mRNA for tMDC II, isoform [a].	0	0	0.0157474	0.0195623	0.0342148	0	0	0	0	0	7.85039
ADAM6	ENSG00000271968	8755	SubName: Full=cDNA FLJ36081 fis, clone TESTI2019911, highly similar to Disintegrin-like testicular metalloproteinase; EC=3.4.24.-;	0.0451709	0.32517	0	0	0	0	0	0	0	0	1.64131
ADAM7	ENSG00000069206	8756	a disintegrin and metalloproteinase domain 7	0	0	0	0	0	0	0.0109943	0	0	0	92.3157
ADAM8	ENSG00000151651	101	ADAM metallopeptidase domain 8 isoform 1	0.681051	0.946758	1.43995	1.84771	1.06152	0.292959	0.743389	0.544042	14.5943	0.0383681	0.522462
ADAM9	ENSG00000168615	8754	ADAM metallopeptidase domain 9 isoform 1	27.6964	25.3062	7.98781	18.1309	17.0614	11.075	21.7281	4.17209	37.0265	15.255	16.9993
ADAMDEC1	ENSG00000134028	27299	ADAM-like, decysin 1 isoform 2	0	0.213261	0.10919	0.0569607	0.0227526	0.00662507	26.0976	0.057785	0.366753	0	0.231559
ADAMTS1	ENSG00000154734	9510	ADAM metallopeptidase with thrombospondin type 1	72.1456	45.3469	33.7642	37.3394	25.1897	16.2047	67.1617	5.22441	127.982	36.4744	32.5642
ADAMTS10	ENSG00000142303	81794	ADAM metallopeptidase with thrombospondin type 1	4.13202	4.36851	8.65723	7.20049	6.05657	1.93364	1.98105	0.253436	2.01464	0.572258	2.30999
ADAMTS12	ENSG00000151388	81792	ADAM metallopeptidase with thrombospondin type 1	0.490295	0.364759	0.0390417	0.0905683	0.374295	0.0443728	0.3292	0.142427	0.703103	0.0655089	0.704798
ADAMTS13	ENSG00000160323	11093	ADAM metallopeptidase with thrombospondin type 1	1.18385	1.67295	2.17812	2.2471	2.27318	1.0816	0.296572	2.47303	0.571506	0.117538	1.41095
ADAMTS14	ENSG00000138316	140766	ADAM metallopeptidase with thrombospondin type 1	0.119943	0.554266	0.865005	0.889117	2.42425	1.06898	0.156414	0.0754857	0.54652	0	0.136325
ADAMTS15	ENSG00000166106	170689	a disintegrin-like and metalloprotease	4.61434	2.89338	1.87501	2.26989	1.24626	0.218652	2.64018	0.30351	2.03011	0.411173	2.19681
ADAMTS16	ENSG00000145536	170690	ADAM metallopeptidase with thrombospondin type 1	0.681949	0.947449	0.322456	0.74426	3.66665	0.203318	0.102744	0.0384825	0.0851954	0.0083157	0.644693
ADAMTS17	ENSG00000140470	170691	ADAM metallopeptidase with thrombospondin type 1	0.567639	0.850298	0.119079	0.0952437	0.558552	0.413684	0.134074	1.13602	0.538087	1.08492	0.74936
ADAMTS18	ENSG00000140873	170692	ADAM metallopeptidase with thrombospondin type 1	0.0303036	0.0420512	0.0146411	0.0269702	0.0708589	2.47059	1.43076	0	0.00886742	0.0166999	0.127204
ADAMTS19	ENSG00000145808	171019	ADAM metallopeptidase with thrombospondin type 1	0.0343519	0.0321709	0.0121796	0.011739	0.0778501	0.119234	0.0653295	0	0.0134796	0	0.0657948
ADAMTS2	ENSG00000087116	9509	ADAM metallopeptidase with thrombospondin type 1	3.52115	3.24374	7.03792	6.32363	4.78893	1.16968	9.04375	3.14932	8.9667	0.529644	4.72199
ADAMTS20	NA	80070	a disintegrin-like and metalloprotease with	0	0	0	0	0	0	0	0	0	0	0.0702966
ADAMTS3	ENSG00000156140	9508	ADAM metallopeptidase with thrombospondin type 1	0.54624	0.903357	0.230773	0.56795	0.337018	0.21992	0.356341	0.0977813	0.903289	0.133651	2.60887
ADAMTS4	ENSG00000158859	9507	ADAM metallopeptidase with thrombospondin type 1	37.0777	12.8958	10.0268	11.3968	8.56415	32.5413	33.3493	3.86652	166.11	9.87793	3.51933
ADAMTS5	ENSG00000154736	11096	ADAM metallopeptidase with thrombospondin type 1	1.07758	3.60361	0.92682	1.2583	0.368674	0.10911	4.00626	0.0563221	0.295588	1.90674	2.88364
ADAMTS6	ENSG00000049192	11174	ADAM metallopeptidase with thrombospondin type 1	0.294559	0.451614	0.119523	0.131338	0.214812	0.0595843	0.0958829	0.0175037	0.0935616	0.0491992	0.541657
ADAMTS7	ENSG00000136378	11173	ADAM metallopeptidase with thrombospondin type 1	2.04894	2.41609	4.59967	4.94519	4.93977	0.226406	0.80486	0.175257	2.42536	0.282237	1.97374
ADAMTS8	ENSG00000134917	11095	ADAM metallopeptidase with thrombospondin type 1	1.86645	1.97476	2.52725	4.06832	5.27119	3.27899	4.62636	0	53.7412	0	0.816553
ADAMTS9	ENSG00000163638	56999	ADAM metallopeptidase with thrombospondin type 1	14.024	14.4931	3.85742	6.74232	4.92877	2.87936	32.8067	0.525027	26.0018	3.32802	1.98872
ADAMTSL1	ENSG00000178031	92949	ADAMTS-like 1 isoform 4 precursor	8.01186	4.88948	1.76552	3.31174	10.4724	0.341921	1.4472	0.119611	1.02349	0.0848459	1.64122
ADAMTSL2	ENSG00000197859	9719	ADAMTS-like 2 precursor	0.89256	4.64666	7.74064	11.4893	17.1282	3.70432	1.3128	9.47155	11.9547	0.428307	6.79965
ADAMTSL3	ENSG00000156218	57188	ADAMTS-like 3 precursor	9.96967	7.53267	1.85662	3.18259	3.69257	0.525708	5.40854	1.88496	5.51287	0.355959	3.28299
ADAMTSL4	ENSG00000143382	54507	thrombospondin repeat containing 1 isoform 1	8.28228	9.81446	16.6929	17.43	15.8767	0.874261	12.6581	3.33589	16.1584	10.7642	8.75929
ADAMTSL5	NA	339366	ADAMTS-like 5 precursor	3.29341	3.40984	2.76929	3.96718	7.95284	0.24903	1.19813	0.606098	0.258527	2.22943	4.68542
ADAP1	ENSG00000105963	11033	centaurin, alpha 1	11.0565	8.17364	36.09	35.2449	38.5184	58.1834	11.391	1.20462	4.24145	0.318895	2.28812
ADAP2	ENSG00000184060	55803	centaurin-alpha 2 protein	3.27271	8.96955	5.29931	7.99944	4.22173	1.45285	1.56656	1.66883	3.39319	0.40683	1.9419
ADAR	ENSG00000160710	103	adenosine deaminase, RNA-specific isoform d	45.9919	46.2269	18.4606	37.1923	46.7843	43.245	28.8933	20.6615	35.7979	9.22387	44.0449
ADARB1	ENSG00000197381	104	RNA-specific adenosine deaminase B1 isoform 1	8.15236	7.57021	4.833	8.16395	8.8839	11.6932	16.6433	1.76788	22.8099	3.89296	9.15559
ADARB2	ENSG00000185736	105	adenosine deaminase, RNA-specific, B2	2.47805	1.37334	0.921029	1.85153	1.06249	4.84632	1.37757	0.047591	0.0951035	0.0549724	0.502795
ADAT1	ENSG00000065457	23536	adenosine deaminase, tRNA-specific 1	5.81721	3.94332	0.446334	2.22516	5.37038	2.80602	0.843666	1.35554	1.42475	0.716597	4.78761
ADAT2	ENSG00000189007	134637	deaminase domain containing 1	2.20495	2.164	0.82937	1.09901	1.12207	0.462396	0.41525	0.356352	0.383714	0.17622	0.484763
ADAT3	ENSG00000213638	113179	tRNA-specific adenosine deaminase 3	0.305749	0.419028	5.29206	3.03235	1.6076	0.957844	2.52286	1.13314	1.92403	0.23186	2.37169
ADC	NA	NA	ODC antizyme inhibitor-2	2.21948	3.25257	6.55319	7.02695	7.50351	4.82204	1.26408	0.0921028	1.4634	0.293231	15.9088
ADCK1	NA	57143	aarF domain containing kinase 1 isoform b	1.61656	2.07709	4.9347	3.80507	4.08668	4.92886	1.56963	1.96476	0.920338	1.14657	3.56405
ADCK2	ENSG00000133597	90956	aarF domain containing kinase 2	6.31843	6.24687	15.7113	16.7337	20.0928	12.9625	10.1627	4.34014	5.45695	11.6212	6.60384
ADCK3	ENSG00000163050	56997	chaperone, ABC1 activity of bc1 complex like	8.33788	5.26739	7.98295	12.5332	14.1175	7.78295	26.5176	26.2438	9.29526	396.471	24.2451
ADCK4	NA	79934	aarF domain containing kinase 4 isoform b	14.9744	10.531	25.5005	24.3672	19.0177	6.53449	4.91629	6.17338	6.3275	3.566	10.0722
ADCK5	ENSG00000173137	203054	aarF domain containing kinase 5	1.21325	1.38869	9.68713	6.28393	4.83571	2.21587	2.21777	1.88849	1.5746	2.80537	5.06329
ADCY1	ENSG00000164742	107	adenylate cyclase 1	2.77856	1.79803	0.276326	0.833305	1.8054	19.9851	0.543059	3.61719	0.165694	0.344456	1.51126
ADCY10	ENSG00000143199	55811	#N/A	0.119762	0.104441	0.0314559	0.0224079	0.073422	0.06926	0.0205307	0.35584	0.00511162	0.00907783	5.333
ADCY2	ENSG00000078295	108	adenylate cyclase 2	2.71453	2.82008	1.19268	2.07167	1.57158	22.7955	2.09948	0	0.38445	30.1782	2.42185
ADCY3	ENSG00000138031	109	adenylate cyclase 3	40.8115	37.6334	25.8105	47.5816	41.0778	8.58601	11.4227	0.971994	9.97367	2.36689	19.255
ADCY4	ENSG00000129467	196883	#N/A	1.85024	2.48254	3.83878	5.23427	3.83477	0.904463	4.2062	0.666623	6.88924	2.00619	4.70855
ADCY5	ENSG00000173175	111	#N/A	11.4605	4.5117	5.65523	6.62442	8.91268	14.787	11.1409	0.698501	1.8609	1.1242	18.1459
ADCY6	NA	112	adenylate cyclase 6 isoform a	10.2893	10.49	8.16978	12.6461	12.8935	3.32623	7.38742	2.96794	9.79446	2.48842	5.89064
ADCY7	ENSG00000121281	113	adenylate cyclase 7	11.0486	9.8959	3.92597	8.19746	10.9189	1.92355	1.66162	0.510046	4.59484	0.740459	3.03762
ADCY8	ENSG00000155897	114	adenylate cyclase 8	0.656129	0.372158	0.112158	0.510191	0.676635	7.21552	0	0	0.0437501	0	2.63565
ADCY9	NA	115	adenylate cyclase 9	8.41314	7.53334	3.16137	6.38845	9.88875	4.69873	7.90979	5.4615	9.15318	39.2133	7.26636
ADCYAP1	ENSG00000141433	116	adenylate cyclase activating polypeptide	3.49362	10.2329	9.01243	19.2253	12.9929	1.81493	2.06621	0.0127269	0.303869	0	1.99695
ADCYAP1R1	ENSG00000078549	117	adenylate cyclase activating polypeptide 1	4.11396	1.79135	0.505949	1.14394	2.25353	32.1882	3.47844	0.0319	0.515727	0.0769992	2.03437
ADD1	ENSG00000087274	118	adducin 1 (alpha) isoform a	67.1354	56.4581	59.181	88.7733	107.207	119.944	100.972	22.1908	58.6325	110.19	78.4224
ADD2	ENSG00000075340	119	#N/A	15.5092	12.6233	1.05193	4.48283	18.7028	12.6706	1.03433	0.0126943	0.90216	0	1.6491
ADD3	ENSG00000148700	120	adducin 3 (gamma) isoform b	48.9188	50.042	20.2651	44.3361	41.3764	48.4919	29.7129	2.54608	16.6231	3.2467	30.873
ADH1A	ENSG00000187758	124	class I alcohol dehydrogenase, alpha subunit	3.47606	8.16401	0.872692	0.677144	1.30386	0.107494	12.8221	103.322	1.69059	1.45672	2.22763
ADH1B	ENSG00000196616	125	class I alcohol dehydrogenase, beta subunit	148.178	117.581	60.608	125.446	92.6468	2.35552	342.633	347.195	208.6	61.9104	50.2654
ADH1C	ENSG00000248144	126	class I alcohol dehydrogenase, gamma subunit	31.7199	24.5677	64.2812	47.0688	5.46777	0.0256856	38.6893	80.8154	5.24248	17.3358	5.20609
ADH4	NA	127	class II alcohol dehydrogenase, pi subunit	2.19122	5.90795	0.0504276	0.150848	0	0.0238316	0.138569	71.1022	0.214997	0.973804	0.18039
ADH5	ENSG00000197894	128	class III alcohol dehydrogenase, chi subunit	38.7112	37.359	26.426	44.1697	40.4837	25.5286	51.515	24.7938	19.5287	29.9885	43.5026
ADH6	ENSG00000172955	130	class V alcohol dehydrogenase isoform 2	0.169193	0.390578	0.114559	0.114316	0.0425777	0.00835148	0.718704	27.5273	0.528052	0	0.256893
ADH7	ENSG00000196344	131	class IV alcohol dehydrogenase, mu or sigma	0	0	0.0538059	0	0.105661	0	0	0	1.2536	0	0
ADHFE1	ENSG00000147576	137872	alcohol dehydrogenase, iron containing, 1	5.24917	3.82001	6.49721	4.74073	6.26453	13.3708	2.86591	8.79496	1.91343	19.1411	2.54469
ADI1	ENSG00000182551	55256	acireductone dioxygenase 1	46.5025	28.2153	71.0741	76.5598	64.7749	22.8815	39.3567	141.54	29.6498	34.9388	39.0623
ADIG	ENSG00000182035	149685	small adipocyte factor 1	0	0.095354	0	0	0	0	0	0	0	0	9.73852
ADIPOQ	ENSG00000181092	9370	#N/A	0.599295	1.43827	0.0800114	0.0408268	6.56464	0.0228434	2.69941	0	0.242782	0.523537	0.81673
ADIPOR1	ENSG00000159346	51094	adiponectin receptor 1	29.3566	22.2595	45.4146	45.4374	49.2883	32.8699	44.7648	34.8328	88.2307	52.3118	48.0804
ADIPOR2	ENSG00000006831	79602	adiponectin receptor 2	56.7912	36.937	23.0208	38.8369	34.2346	38.9252	28.3236	36.6279	29.7458	16.8004	27.0278
ADK	ENSG00000156110	132	adenosine kinase isoform a	12.8679	6.4364	10.257	12.2374	10.586	7.89038	6.08962	17.0129	8.09779	5.50399	5.9251
ADM	ENSG00000148926	133	adrenomedullin precursor	7.66942	8.99074	27.0567	20.6067	13.6528	5.2771	127.979	8.61654	151.142	68.1474	10.3085
ADM2	ENSG00000128165	79924	adrenomedullin 2 precursor	0.470132	1.59639	0.0643312	0.0886089	0.188849	0.0379791	0.110081	0.493268	0.367521	0	0.431638
ADNP	ENSG00000101126	23394	activity-dependent neuroprotector	22.2836	17.1506	5.08032	10.3548	15.2786	16.7634	13.1707	4.78656	9.18987	21.6924	27.2567
ADNP2	ENSG00000101544	22850	ADNP homeobox 2	5.69017	5.33266	1.36437	2.54405	4.67324	6.72188	3.12358	1.60258	3.63132	0.853845	11.5539
ADO	ENSG00000181915	84890	2-aminoethanethiol (cysteamine) dioxygenase	20.3857	9.36295	5.85779	13.439	15.3135	14.0209	4.46919	1.36769	3.95461	4.97239	23.5038
ADORA1	ENSG00000163485	134	adenosine A1 receptor	3.96557	2.04877	3.01792	4.49315	6.37385	27.0946	0.581415	0.0693927	0.424117	0.183989	10.495
ADORA2A	ENSG00000128271	135	adenosine A2a receptor	0.616155	1.55705	2.67487	2.93206	2.21181	1.27264	1.54395	0.79499	10.9868	0.602629	1.9919
ADORA2B	ENSG00000170425	136	adenosine A2b receptor	5.49291	6.66158	5.30074	3.47248	1.82863	1.85264	1.82105	0.289551	3.48256	0	0.488555
ADORA3	ENSG00000121933	140	adenosine A3 receptor isoform 2	6.41694	14.1078	21.5435	19.4981	6.84031	18.1898	1.96374	5.29697	0.0957372	0.426829	42.5669
ADPGK	ENSG00000159322	83440	ADP-dependent glucokinase	10.0134	10.1107	20.2844	17.6169	19.4176	7.70047	7.95424	6.77646	17.2003	3.73679	10.9072
ADPRH	ENSG00000144843	141	ADP-ribosylarginine hydrolase	3.76426	3.60191	2.68162	4.32909	5.00555	1.21654	5.14277	1.61723	5.16258	7.35133	5.02735
ADPRHL1	ENSG00000153531	113622	ADP-ribosylhydrolase like 1 isoform 1	2.40443	0.944453	2.558	3.43774	5.73764	4.89656	0.800965	0.501264	0.705256	34.0437	4.11615
ADPRHL2	ENSG00000116863	54936	ADP-ribosylhydrolase like 2	6.31927	8.43424	20.2032	17.8491	15.2072	10.0206	9.85107	5.82015	10.5063	18.5631	20.7096
ADRA1A	ENSG00000120907	148	alpha-1A-adrenergic receptor isoform 1	2.28644	1.55182	0.20605	0.11967	0.378142	2.6318	0.529991	12.884	1.96029	0.10727	0.684692
ADRA1B	ENSG00000170214	147	alpha-1B-adrenergic receptor	0.221961	0.709002	0.667012	0.510519	0.664892	4.75183	0.903587	5.23782	0.648638	0.176649	1.93031
ADRA1D	ENSG00000171873	146	alpha-1D-adrenergic receptor	0.981281	0.715494	0.924592	1.33194	2.55538	1.99297	0.813272	0	1.08816	0.0391518	1.4372
ADRA2A	ENSG00000150594	150	alpha-2A-adrenergic receptor	0.867363	1.04096	1.07277	1.69147	5.77983	1.47361	4.22525	0.460842	2.27476	0.46712	7.09852
ADRA2B	ENSG00000274286	151	alpha-2B-adrenergic receptor	0.247011	0.190544	0.38445	0.744962	0.750986	0.2056	2.86007	0.898797	0.245885	2.03071	4.76568
ADRA2C	ENSG00000184160	152	alpha-2C-adrenergic receptor	1.96376	1.43175	6.26301	4.42326	5.03192	1.87005	4.99082	0.170379	3.04194	2.12879	18.6178
ADRB1	ENSG00000043591	153	beta-1-adrenergic receptor	1.99334	0.67886	0.458807	0.434433	0.304921	4.69682	0.698402	0.0796191	6.10785	0.169897	0.303332
ADRB2	ENSG00000169252	154	adrenergic, beta-2-, receptor, surface	1.62331	2.31229	1.68055	1.7345	2.32685	0.75106	2.71674	1.70288	5.79094	2.9957	0.738224
ADRB3	NA	155	adrenergic, beta-3-, receptor	0.00130175	0.240589	0.00860128	0.0151292	0	0.0688477	0.612134	0	0	0	0.18295
ADRBK1	ENSG00000173020	156	beta-adrenergic receptor kinase 1	15.6101	14.4039	35.6362	38.7497	33.5211	38.2351	25.0863	11.3911	34.0118	27.1336	19.0399
ADRBK2	ENSG00000100077	157	beta-adrenergic receptor kinase 2	2.54109	4.11931	0.77423	1.40623	3.63703	7.08462	1.74598	0.406637	2.07153	0.183595	3.09915
ADRM1	ENSG00000130706	11047	adhesion regulating molecule 1 precursor	22.3443	18.9497	107.194	78.5281	59.1609	43.864	51.2517	52.1356	35.4852	325.448	114.163
ADSL	ENSG00000239900	158	adenylosuccinate lyase isoform a	12.535	10.4668	19.4389	19.0904	16.812	10.5116	24.751	19.3124	11.1838	114.463	38.2454
ADSS	ENSG00000035687	159	adenylosuccinate synthase	14.4401	12.5382	6.44943	12.614	16.0474	17.4082	11.5032	3.42333	10.4199	2.26218	28.984
ADSSL1	ENSG00000185100	122622	adenylosuccinate synthase like 1 isoform 2	1.06999	0.679161	2.6291	1.45575	2.21581	7.46236	5.26782	9.17692	1.71831	350.608	13.7287
AEBP1	ENSG00000106624	165	adipocyte enhancer binding protein 1 precursor	31.5677	45.2646	71.1837	65.6204	53.0047	25.9574	208.876	4.71668	147.298	18.908	276.047
AEBP2	ENSG00000139154	121536	AE binding protein 2 isoform b	6.63627	5.66579	1.66121	3.31346	5.26414	4.74921	5.81823	0.772249	4.83263	3.08545	8.96437
AEN	ENSG00000181026	64782	interferon stimulated exonuclease gene	7.37743	3.58036	3.9385	5.52338	4.17555	2.6966	6.10279	3.09595	14.1483	13.6969	10.2684
AES	NA	166	amino-terminal enhancer of split isoform b	192.544	139.327	460.063	443.293	323.935	324.837	429.223	77.0271	316.103	235.221	273.621
AFAP1	ENSG00000196526	60312	actin filament associated protein 1 isoform a	7.64233	9.4198	3.37148	6.59077	7.11765	4.2379	13.2847	0.396259	9.80275	1.98906	8.74431
AFAP1-AS1	NA	84740	Homo sapiens hypothetical LOC84740, mRNA (cDNA clone IMAGE:3636109).	0.922635	1.42541	0.0946914	0.0901113	0.459163	0.251116	0.0409532	0	0.0479126	0	0.101513
AFAP1L1	ENSG00000157510	134265	actin filament associated protein 1-like 1	12.0236	11.2971	8.26159	13.0619	8.10514	0.704452	5.11764	0.949968	16.6096	9.57007	5.33627
AFAP1L2	ENSG00000169129	84632	KIAA1914 protein isoform 1	24.129	27.049	14.2147	36.191	50.1214	3.33695	5.21019	0.0807256	2.68648	1.0933	5.21807
AFF1	ENSG00000172493	4299	#N/A	25.9936	21.7074	3.52345	8.30329	12.443	4.60636	16.1469	2.92327	12.7877	42.685	10.9059
AFF2	ENSG00000155966	2334	#N/A	1.51383	1.21524	0.21044	0.551751	2.02704	1.46677	0.0948732	0.0092735	1.15651	0.0582314	2.13496
AFF3	ENSG00000144218	3899	AF4/FMR2 family, member 3 isoform 2	3.24978	3.30183	0.497749	1.36957	2.77065	5.56829	3.52332	0.257981	1.37535	0.196067	3.40314
AFF4	ENSG00000072364	27125	ALL1 fused gene from 5q31	24.6658	20.0867	3.75109	7.7275	11.2249	13.4164	8.92683	5.27943	11.8934	13.6667	13.1596
AFG3L1P	ENSG00000223959	172	Homo sapiens AFG3L1 isoform 1 mRNA, partial sequence.	3.68531	4.28202	6.42208	5.86868	5.6344	2.41206	1.75165	1.10223	2.51421	1.55997	3.46898
AFG3L2	ENSG00000141385	10939	AFG3 ATPase family gene 3-like 2	18.1054	12.6447	11.1651	18.0694	26.0694	22.5164	10.786	11.7578	9.40997	50.9231	19.2326
AFM	ENSG00000079557	173	afamin precursor	0	0	0	0	0	0	0	47.7661	0	0	0
AFMID	ENSG00000183077	125061	arylformamidase isoform 1	6.1365	6.78207	15.3963	13.042	9.07286	14.3378	6.09097	58.0946	14.6999	2.05512	6.39011
AFP	ENSG00000081051	174	alpha-fetoprotein precursor	0	0	0.0288522	0.0162271	0	0.129762	0	0.691558	0	0	0.192941
AFTPH	ENSG00000119844	54812	aftiphilin protein isoform c	11.4896	11.2525	4.74266	10.2269	9.38336	10.9283	12.1869	3.62325	8.19893	3.72706	13.6679
AGA	ENSG00000038002	175	aspartylglucosaminidase precursor	2.67201	4.28824	5.6378	6.50888	5.61037	4.66618	3.28372	8.75329	4.54482	1.57779	8.93335
AGAP1	ENSG00000157985	116987	centaurin, gamma 2 isoform 1	16.7457	14.2222	1.41009	5.28648	9.65196	15.7329	5.24898	1.27903	2.67022	3.94364	4.68134
AGAP11	ENSG00000271880	119385	ankyrin repeat and GTPase domain Arf GTPase	1.99888	1.43928	1.70322	2.50925	4.96977	0.377309	0.631312	0	1.45482	0.515721	1.43739
AGAP2	ENSG00000135439	116986	centaurin, gamma 1 isoform PIKE-L	1.78941	2.10243	2.02541	3.36437	4.35288	53.7375	0.706139	0.382095	1.70335	1.77231	0.751235
AGAP3	ENSG00000133612	116988	centaurin, gamma 3 isoform b	16.8789	14.9058	40.8397	38.5279	34.9835	114.613	25.8218	10.6287	29.331	22.2637	21.7965
AGAP4	ENSG00000188234	119016	ArfGAP with GTPase domain, ankyrin repeat and PH	1.5001	1.86918	4.60495	3.39144	4.08072	2.19646	0.905711	1.08098	1.46765	0.299459	3.49121
AGAP5	ENSG00000172650	729092	ArfGAP with GTPase domain, ankyrin repeat and PH	3.29581	2.43131	4.03189	3.31172	4.4044	1.84391	1.42046	1.12789	1.89933	0.688346	4.34167
AGAP6	ENSG00000204149	414189	ArfGAP with GTPase domain, ankyrin repeat and PH	3.70525	2.53572	8.60039	8.18921	5.75677	4.30719	1.63076	1.676	3.98607	0.928129	3.28616
AGAP7	NA	NA	ArfGAP with GTPase domain, ankyrin repeat and PH	1.13941	1.64655	3.65503	1.93731	3.57209	1.71795	1.10782	0.797993	1.45726	0.228168	2.60394
AGAP8	NA	NA	ArfGAP with GTPase domain, ankyrin repeat and PH	0.0321642	0.0873506	3.55294	1.94276	0.264201	0.283322	0.0545948	0.00711575	0	0	0.0600276
AGAP9	ENSG00000204172	642517	#N/A	2.20207	3.96162	8.67485	5.65247	7.18595	3.57921	1.5857	2.81588	3.05026	0.508665	6.4413
AGBL1	ENSG00000166748	123624	ATP/GTP binding protein-like 1	0.0679553	0.0404984	0	0.00928411	0.0526547	0	0	0	0.0474174	1.32613	0.153682
AGBL2	ENSG00000165923	79841	carboxypeptidase 2, cytosolic	0.344322	0.644535	0.129741	0.136532	0.0788937	0.0858005	0.0621546	0.0245177	1.13289	0	3.34972
AGBL3	ENSG00000146856	340351	carboxypeptidase 3, cytosolic	0.234223	0.338516	0.0434202	0.0695602	0.0563074	0.150544	0.0715418	0.0338103	0.0837353	0.0378519	1.8616
AGBL4	ENSG00000186094	84871	ATP/GTP binding protein-like 4	0.535882	0.405402	0.110889	0.198182	0.5953	2.97322	0.0405818	0.00389287	0.250155	0	0.612429
AGBL5	ENSG00000084693	60509	ATP/GTP binding protein-like 5 isoform 3	3.88902	5.10284	4.07079	4.97068	8.05336	5.70764	7.48217	2.07046	6.77447	3.82018	147.314
AGER	ENSG00000204305	177	advanced glycosylation end product-specific	1.52498	0.912708	9.95143	5.53683	3.79083	0.985572	2.41318	0.419752	1354.25	0.673781	1.15445
AGFG1	ENSG00000173744	3267	HIV-1 Rev binding protein isoform 1	16.6498	13.8499	4.10464	8.28029	8.16799	7.96279	4.47078	2.48369	7.03144	5.25963	11.7167
AGFG2	ENSG00000106351	3268	ArfGAP with FG repeats 2	6.36198	4.52748	5.58137	7.33834	6.10126	8.49195	3.84697	14.0791	3.15325	1.9243	10.3036
AGGF1	ENSG00000164252	55109	angiogenic factor VG5Q	9.94021	7.25821	3.33977	6.93695	5.97862	8.97464	4.11831	2.57965	2.25994	2.45319	12.676
AGK	ENSG00000006530	55750	acylglycerol kinase precursor	5.43699	4.76085	4.31116	7.62788	9.05239	9.20158	2.95158	2.18064	3.21002	2.69688	3.92003
AGL	ENSG00000162688	178	amylo-1,6-glucosidase,	6.29412	4.74661	0.947945	2.0255	1.84363	4.92921	3.48644	7.39359	1.50454	14.0917	4.87845
AGMAT	ENSG00000116771	79814	agmatine ureohydrolase (agmatinase) precursor	2.79452	4.29062	0.373818	0.500184	1.22337	0.829352	1.09626	20.0844	0.163436	0.475934	0.605586
AGMO	ENSG00000187546	392636	transmembrane protein 195	3.12744	3.65568	0.936206	1.23225	0.884433	0.691898	0.454636	10.2316	0.123082	0.0110778	0.89193
AGPAT1	ENSG00000204310	10554	1-acylglycerol-3-phosphate O-acyltransferase 1	38.2613	29.8372	76.9925	72.4658	71.8774	41.3233	42.289	19.0088	42.1112	36.4862	48.9191
AGPAT2	ENSG00000169692	10555	1-acylglycerol-3-phosphate O-acyltransferase 2	2.90284	3.36843	26.7275	20.3977	17.227	3.50092	25.6179	128.041	25.7741	22.7111	18.7075
AGPAT3	ENSG00000160216	56894	1-acylglycerol-3-phosphate O-acyltransferase 3	14.4777	11.0853	7.26356	14.4005	21.3256	24.3052	7.77453	11.9612	10.014	20.4418	8.90123
AGPAT4	ENSG00000026652	56895	1-acylglycerol-3-phosphate O-acyltransferase 4	4.94971	3.43401	1.85874	2.94254	3.98726	10.0405	1.42441	0.109887	0.951662	0.15002	1.52219
AGPAT5	ENSG00000155189	55326	1-acylglycerol-3-phosphate O-acyltransferase 5	8.85628	5.42263	2.3944	5.53302	7.52727	7.65591	4.2637	1.89511	2.46563	4.8581	12.0095
AGPAT6	NA	137964	lysophosphatidic acid acyltransferase zeta	11.1243	7.87868	7.23204	11.2595	12.5831	8.38459	6.5056	10.8193	8.26357	7.6394	9.57585
AGPAT9	ENSG00000138678	84803	1-acylglycerol-3-phosphate O-acyltransferase 9	3.99961	2.14361	1.90636	2.59183	3.5163	0.931872	4.86917	1.69119	2.07539	29.0263	4.41963
AGPHD1	NA	NA	aminoglycoside phosphotransferase domain	2.40413	2.35145	2.00123	2.33314	2.41928	0.709468	1.58191	1.34889	1.23094	3.14873	3.80416
AGPS	ENSG00000018510	8540	alkyldihydroxyacetone phosphate synthase	10.6851	8.88189	2.22896	5.15539	7.43424	4.72824	7.68681	2.75479	2.67866	5.00067	7.569
AGR2	ENSG00000106541	10551	anterior gradient 2 homolog precursor	0	0.41423	0.0948989	0.0345759	0.0566973	0	115.917	0.344281	58.6999	0	12.9198
AGR3	ENSG00000173467	155465	breast cancer membrane protein 11 precursor	0	0	0.0433927	0	0	0.0658254	16.7435	0	32.1598	0	1.77619
AGRN	ENSG00000188157	375790	agrin precursor	10.3906	9.55355	15.1954	24.8623	39.215	11.5039	6.08136	6.19362	13.6237	0.965096	11.4902
AGRP	ENSG00000159723	181	agouti related protein homolog isoform 1	0.126113	0.327999	0.074922	0.244694	0.100081	0	0	0	2.16268	0	1.6465
AGSK1	NA	NA	Homo sapiens colon cancer-associated antigen AgSK1-2HT-ECS mRNA, complete cds.	0	0	0.047623	0.0827177	0	0	0	0	0	0	0.0107962
AGT	ENSG00000135744	183	angiotensinogen preproprotein	36.1919	23.8961	46.4829	55.9129	33.3072	168.89	5.14196	1518.23	4.20773	22.7401	4.26093
AGTPBP1	ENSG00000135049	23287	ATP/GTP binding protein 1	17.8096	12.937	3.5524	9.40587	14.4258	14.8471	2.41996	0.732278	7.02565	5.09656	7.83718
AGTR1	ENSG00000144891	185	angiotensin II receptor, type 1	1.17279	1.03068	1.09674	0.752527	1.46059	0.0747691	23.1887	16.4317	4.68922	6.66098	8.38395
AGTR2	ENSG00000180772	186	angiotensin II receptor, type 2	0	0	0	0	0	0	0.0639826	0	1.3616	0	0.135129
AGTRAP	ENSG00000177674	57085	angiotensin II receptor-associated protein	9.7141	14.6569	62.4622	50.553	14.6006	7.51427	26.4561	4.53074	29.588	15.7461	23.5249
AGXT	ENSG00000172482	189	alanine-glyoxylate aminotransferase	0	0.205828	0.581216	0.443681	0	0	0	978.888	0.0167878	0	0
AGXT2	ENSG00000113492	64902	alanine-glyoxylate aminotransferase 2 precursor	0	0.0676234	0	0	0	0	0	15.7587	0	0.00726597	0.0623589
AGXT2L1	NA	NA	alanine-glyoxylate aminotransferase 2-like 1	4.60329	1.89101	0.877799	1.3002	1.05487	43.3304	0	16.5277	0.057906	0.367038	0.154543
AGXT2L2	NA	NA	alanine-glyoxylate aminotransferase 2-like 2	7.83927	9.62135	19.7335	13.5163	9.91754	3.29839	6.07185	16.0616	10.2023	7.23552	9.39981
AHCTF1	ENSG00000153207	25909	transcription factor ELYS	11.8692	9.10114	1.68396	3.92691	2.25524	4.43128	6.15433	1.68617	4.48132	4.68899	17.7157
AHCY	ENSG00000101444	191	adenosylhomocysteinase isoform 1	26.4003	19.1478	46.9548	51.8672	42.8904	18.6606	51.0462	64.3087	27.4286	37.8324	61.062
AHCYL1	ENSG00000168710	10768	S-adenosylhomocysteine hydrolase-like 1	41.1171	25.6524	13.1884	25.3826	27.734	174.382	42.833	22.252	43.8649	44.8957	32.2821
AHCYL2	ENSG00000158467	23382	S-adenosylhomocysteine hydrolase-like 2 isoform	53.3962	30.0188	17.8452	24.7779	19.4509	16.4863	6.49472	1.68957	10.1752	11.6657	4.76974
AHDC1	ENSG00000126705	27245	AT hook, DNA binding motif, containing 1	7.14833	5.10235	4.17549	6.29392	9.2131	7.21716	5.81117	1.23963	8.40454	8.96446	11.1123
AHI1	ENSG00000135541	54806	Abelson helper integration site 1 isoform a	8.1744	9.60898	2.20482	4.17406	2.67623	3.60383	3.56923	0.471635	2.74437	0.906234	9.93926
AHNAK	ENSG00000124942	79026	AHNAK nucleoprotein isoform 1	349.102	198.833	45.1836	93.9339	107.095	18.6552	157.329	10.6855	79.3935	112.736	69.5491
AHNAK2	ENSG00000185567	113146	AHNAK nucleoprotein 2	48.9937	38.4954	8.12758	19.1659	72.5626	3.43701	14.8968	0.2698	1.12955	0.791992	2.73865
AHR	ENSG00000106546	196	aryl hydrocarbon receptor precursor	39.3447	41.5401	4.96717	16.5608	22.0326	4.06034	15.7443	5.38886	25.5667	1.82778	7.45352
AHRR	ENSG00000063438	57491	arylhydrocarbon receptor repressor	0.410608	0.865213	0.419737	0.936286	2.03479	0.295865	0.315034	0.0374473	0.103591	0.00898668	2.6768
AHSA1	NA	10598	activator of heat shock 90kDa protein ATPase	42.3212	36.7248	96.6989	92.2924	67.8621	57.4195	97.8749	28.7245	51.0131	33.9259	89.9171
AHSA2	ENSG00000173209	130872	AHA1, activator of heat shock 90kDa protein	10.5049	12.5433	15.3902	17.9615	10.6945	5.00136	3.70691	1.27829	3.55817	1.34369	4.93824
AHSG	ENSG00000145192	197	alpha-2-HS-glycoprotein	0.258402	0.176552	0.050673	0	0.223867	0.21964	0	937.685	0	0	1.11743
AHSP	ENSG00000169877	51327	erythroid associated factor	0.737194	0	0.599959	0.732369	1.15868	0	3.4818	0.114223	37.0094	0	1.58932
AICDA	ENSG00000111732	57379	activation-induced cytidine deaminase	1.08497	1.45455	0	0	0.144262	0	0.00477778	0	0.00435183	0	0.0264628
AIDA	ENSG00000186063	64853	axin interactor, dorsalization associated	42.4254	40.5435	25.819	45.2815	30.1548	17.2364	60.1829	9.21268	45.8291	17.6745	33.2929
AIF1	ENSG00000204472	199	allograft inflammatory factor 1 isoform 3	11.9758	23.8772	116.057	94.5955	28.4151	23.9767	15.7353	12.0001	48.0823	2.61368	22.8227
AIF1L	ENSG00000126878	83543	#N/A	40.074	30.9059	32.3834	52.3893	77.8934	53.612	14.6122	0.580234	9.26203	2.74944	16.5549
AIFM1	ENSG00000156709	9131	programmed cell death 8 isoform 4	6.43983	7.59994	10.6373	10.6326	8.51211	10.6234	14.8498	45.411	6.93374	18.7203	23.8696
AIFM2	ENSG00000042286	84883	#N/A	4.77247	4.41099	4.91296	6.2002	4.77302	2.23058	7.83144	5.57807	4.47579	3.82467	4.35285
AIFM3	ENSG00000183773	150209	apoptosis-inducing factor,	5.33702	2.1355	7.57594	6.47143	4.18458	24.2271	3.99166	0.174297	0.200061	0.0478767	0.548214
AIG1	ENSG00000146416	51390	androgen-induced 1	14.9315	11.654	18.1483	20.3284	24.0631	29.1651	14.5507	52.7233	14.0042	2.3201	17.0921
AIM1	ENSG00000112297	202	absent in melanoma 1	3.17039	4.66555	0.789987	1.79607	0.982175	0.357092	3.31333	2.14561	3.13384	0.662639	5.57778
AIM1L	ENSG00000176092	55057	absent in melanoma 1-like	0	0.0687442	0.0118698	0.0070723	0.0141641	0	0.011531	0	0.440031	0	0.567691
AIM2	ENSG00000163568	9447	absent in melanoma 2	1.64997	1.66174	1.70664	2.03187	1.24527	0.159548	0.363959	0.161507	0.347947	0.0363156	0.702753
AIMP1	ENSG00000164022	9255	small inducible cytokine subfamily E, member 1	10.4238	7.45451	6.88472	11.5287	8.03161	8.65752	9.83166	3.4839	7.61616	8.20974	10.4627
AIMP2	ENSG00000106305	7965	aminoacyl tRNA synthetase complex-interacting	7.23191	7.73522	17.2989	14.8495	11.7187	6.30415	6.04354	10.9906	3.71035	67.2206	24.5818
AIP	ENSG00000110711	9049	aryl hydrocarbon receptor interacting protein	16.4304	15.0659	91.0627	66.4215	42.7873	34.7833	71.768	12.7398	42.073	18.4009	48.3403
AIPL1	ENSG00000129221	23746	aryl hydrocarbon receptor interacting	0.0312081	1.10887	0	0	0.191958	0.0381378	0	0	0	0	0.115536
AIRE	ENSG00000160224	326	autoimmune regulator isoform 1	0.334219	0.708682	0.256461	0.201841	0.338763	0.147027	0	0	0.0360175	0	0.0740836
AJAP1	ENSG00000196581	55966	adherens junction associated protein 1	0.722969	0.603692	0.404591	0.551019	0.597412	2.68331	0.0828787	0.180099	0.219602	0.0913707	1.95364
AK1	ENSG00000106992	203	adenylate kinase 1	11.9543	13.1486	34.219	28.5406	23.4083	35.4171	20.7305	9.57267	27.3432	144.304	43.5417
AK2	ENSG00000004455	204	#N/A	22.836	18.3113	18.8003	28.6986	21.1573	11.0104	20.27	24.1529	18.0663	13.4081	16.3925
AK3	ENSG00000147853	50808	#N/A	22.1817	18.1858	13.6701	21.565	17.2812	17.3848	27.0606	25.3001	21.5805	28.344	15.2501
AK4	ENSG00000162433	205	adenylate kinase 3-like 1 isoform 5	12.2225	9.45806	3.29503	5.69622	8.24411	7.25591	9.02311	7.63409	0.945307	0.624728	6.95949
AK5	ENSG00000154027	26289	adenylate kinase 5 isoform 2	9.25411	6.62171	3.99974	10.9214	18.0627	79.1636	1.48616	0	0.21839	0.366782	3.38289
AK7	ENSG00000140057	122481	adenylate kinase 7	0.267906	0.0880186	0.179225	0.258348	0.669475	1.35663	0.325681	0.313813	4.92985	0.164608	3.53753
AK8	ENSG00000165695	158067	putative adenylate kinase-like protein C9orf98	0.471377	0.138392	0.567474	0.791724	0.504903	1.44693	0.394134	0.0201813	3.01551	0	12.2691
AKAP1	ENSG00000121057	8165	A-kinase anchor protein 1 precursor	12.8593	8.32317	6.82343	9.98514	8.09751	14.5465	31.9175	11.3822	5.60236	68.2466	33.9014
AKAP10	ENSG00000108599	11216	A-kinase anchor protein 10 precursor	11.5219	10.5692	2.7211	6.52026	8.72861	7.64206	5.82761	1.43617	4.15127	1.64944	9.55572
AKAP11	ENSG00000023516	11215	A-kinase anchor protein 11	31.0982	24.0484	2.47153	7.46816	10.1325	37.1902	9.26305	1.68404	5.25545	4.51124	14.3053
AKAP12	ENSG00000131016	9590	A kinase (PRKA) anchor protein 12 isoform 1	132.611	108.445	30.4302	77.7702	116.812	21.7686	70.4213	3.10525	52.7078	3.67856	39.0163
AKAP13	NA	11214	A-kinase anchor protein 13 isoform 1	34.5185	25.164	9.47376	14.7863	21.3968	4.99196	20.4112	5.09713	32.7634	19.1506	17.8295
AKAP14	ENSG00000186471	158798	A kinase (PRKA) anchor protein 14 isoform b	0	0	0.383694	0.285431	0.125301	0.762179	0	0	8.33543	0	28.1539
AKAP17A	ENSG00000197976	8227	DNA segment on chromosome X and Y (unique) 155	0	0	0	0	0	0	0	0	0	0	0
AKAP2	ENSG00000241978	11217	A kinase (PRKA) anchor protein 2 isoform 1	11.6163	11.8388	2.95015	7.73971	11.2932	7.91155	32.0962	2.56576	74.0576	4.9628	11.9174
AKAP3	NA	10566	A-kinase anchor protein 3	0.366211	0.758756	0.663679	0.799112	0.59536	0.621919	0.628582	0.282131	0.511061	0.395641	46.3237
AKAP4	ENSG00000147081	8852	A-kinase anchor protein 4 isoform 1	0	0	0	0.18661	0	0	0	0	0.0623443	0	110.966
AKAP5	ENSG00000179841	9495	A-kinase anchor protein 5	1.68255	3.32202	0.131479	0.38693	0.534503	7.39684	0.86317	0.0530883	0.711614	0.0430863	0.480831
AKAP6	ENSG00000151320	9472	A-kinase anchor protein 6	25.2107	19.6448	3.27896	9.98168	19.7916	18.8515	2.05751	0.075502	1.75865	24.7219	2.95279
AKAP7	ENSG00000118507	9465	A-kinase anchor protein 7 isoform alpha	3.85486	1.95501	1.78883	3.15795	2.74383	4.55239	3.00216	6.48468	1.86131	1.10798	5.91221
AKAP8	ENSG00000105127	10270	A-kinase anchor protein 8	8.75733	7.33374	4.04763	7.38412	8.99996	7.01402	5.42132	2.62938	8.10822	17.2259	8.50866
AKAP8L	ENSG00000011243	26993	A kinase (PRKA) anchor protein 8-like	19.981	16.6159	47.1694	39.4054	25.4835	41.6332	45.5755	6.2806	37.2109	55.4612	41.1179
AKAP9	ENSG00000127914	10142	A-kinase anchor protein 9 isoform 2	11.3873	10.5788	1.15153	2.80799	1.36286	3.36352	3.55433	2.81503	2.44534	4.63099	2.95955
AKD1	NA	NA	adenylate kinase domain containing 1 isoform 1	5.78716	3.97765	1.28732	2.64139	2.9918	2.73756	3.51592	0.488316	2.83338	0.839715	4.87651
AKIP1	ENSG00000166452	56672	chromosome 11 open reading frame 17	5.88346	5.01359	13.1844	12.1098	7.94944	8.77028	8.07508	3.24965	5.88643	7.65505	11.9201
AKIRIN1	ENSG00000174574	79647	akirin 1 isoform 2	25.2232	17.6513	10.9807	23.4703	35.8494	34.2907	15.2194	11.9027	15.4376	7.18906	34.539
AKIRIN2	ENSG00000135334	55122	akirin 2	19.6812	16.0615	19.3955	25.74	24.2502	31.6519	13.2271	8.7501	22.9577	54.8091	28.5711
AKIRIN2-AS1	NA	NA	SubName: Full=HCG1779191; SubName: Full=PRO2266;	2.75021	3.99388	0.531297	1.07766	1.55184	2.01795	0.91282	0.543162	11.0177	4.94542	2.31309
AKNA	ENSG00000106948	80709	AT-hook transcription factor	4.10137	4.24659	2.11867	3.11162	3.88782	1.16053	4.3622	1.59972	9.80397	0.668145	3.54939
AKNAD1	ENSG00000162641	254268	hypothetical protein LOC254268	0	0.113619	0.034494	0.00906406	0.031974	0.0637751	0.123387	0	0.0783848	0.0264771	2.53367
AKR1A1	ENSG00000117448	10327	aldo-keto reductase family 1, member A1	14.6734	22.8162	61.0585	52.2179	29.1069	23.7787	35.0618	85.9175	32.1738	26.3043	36.3153
AKR1B1	ENSG00000085662	231	aldo-keto reductase family 1, member B1	57.572	38.7782	98.4627	94.949	160.366	43.6316	21.2213	7.64457	25.2881	55.0046	48.6779
AKR1B10	ENSG00000198074	57016	aldo-keto reductase family 1, member B10	1.53802	1.98001	0.434943	0.510071	1.72008	0	1.04708	2.53902	0.168816	0.388852	0.57774
AKR1B15	ENSG00000227471	441282	aldo-keto reductase family 1, member B15	0.470802	0.45416	0.0196406	0	0.137766	0	0.000243914	0.0852197	0.0122536	0.569961	0.63494
AKR1C1	ENSG00000187134	1645	aldo-keto reductase family 1, member C1	54.9067	34.9425	95.6742	87.0866	73.8455	4.71826	15.5519	287.731	35.0708	11.6909	43.8903
AKR1C2	ENSG00000151632	1646	aldo-keto reductase family 1, member C2 2	17.7519	3.47498	26.4591	20.5572	17.6681	0.580047	2.80028	53.3957	6.44261	6.74149	10.8996
AKR1C3	ENSG00000196139	8644	aldo-keto reductase family 1, member C3	9.58344	9.27278	25.6701	17.3749	10.0833	4.56407	29.7068	188.507	36.1307	8.0514	25.8371
AKR1C4	ENSG00000198610	1109	aldo-keto reductase family 1, member C4	0.00331447	0.312934	0.0253171	0	0.106776	0.0018741	0.0343459	93.0562	0.00552161	0.0160094	0.32589
AKR1CL1	NA	NA	Homo sapiens cDNA FLJ16347 fis, clone TESTI2036288, moderately similar to PROSTAGLANDIN-F SYNTHASE 1 (EC 1.1.1.188).	0	0	0	0	0	0	0	0.525361	0	0	0.0766913
AKR1D1	ENSG00000122787	6718	#N/A	0.282361	1.24685	0.0286369	0	0	0	0	24.4422	0	0	0.767656
AKR1E2	ENSG00000165568	83592	aldo-keto reductase family 1, member E2	2.73035	1.55606	0.788052	0.937687	0.933876	0.467787	0.317279	0.155369	0.507162	0.117991	16.4988
AKR7A2	ENSG00000053371	8574	aldo-keto reductase family 7, member A2	14.6995	11.8839	42.2724	36.2625	37.5495	17.827	19.2623	23.2147	18.2687	25.2973	22.3808
AKR7A2P1	ENSG00000229020	246182	Homo sapiens mRNA for hypothetical protein (AFARP1 gene).	0.655275	0.50422	0	0.0597091	0.158564	1.44796	2.58731	4.11231	2.09282	3.01877	3.60027
AKR7A3	ENSG00000162482	22977	aldo-keto reductase family 7, member A3	0.231553	0.0378876	0.967189	0.319125	0.847635	1.26244	4.29293	36.7516	0.20336	0.205384	0.927935
AKR7L	ENSG00000211454	246181	aflatoxin B1 aldehyde reductase 3 isoform 2	0.302388	0.85073	0.256638	0.206407	0.428501	0.761623	0.269066	1.43895	0.0323339	0.0772877	0.14092
AKT1	ENSG00000142208	207	AKT1 kinase	27.0117	21.2874	37.5026	47.88	44.1772	35.4055	65.2406	35.2367	62.2637	37.9206	45.459
AKT1S1	ENSG00000204673	84335	AKT1 substrate 1 (proline-rich)	13.0867	10.022	44.8319	37.6091	35.103	14.3835	25.3343	20.2997	9.95155	60.2016	23.5492
AKT2	ENSG00000105221	208	AKT2 kinase	9.39624	9.61646	11.0967	15.5498	16.3955	4.36161	9.5021	11.0471	8.84515	16.4936	13.7185
AKT3	ENSG00000117020	10000	AKT3 kinase isoform 1	34.2541	27.9446	2.54694	11.8286	17.0281	20.9685	28.4105	0.956524	13.5081	2.92176	12.8062
AKTIP	ENSG00000166971	64400	AKT interacting protein	17.413	14.7452	19.5797	24.7981	23.785	17.4823	9.49093	7.79233	11.2851	16.6372	16.4027
ALAD	ENSG00000148218	210	delta-aminolevulinic acid dehydratase	30.1445	22.8741	19.6153	34.762	33.3616	36.1021	13.6209	30.3906	7.40829	8.44144	15.1132
ALAS1	ENSG00000023330	211	5-aminolevulinate synthase 1 precursor	11.6353	10.3335	19.6959	18.1849	20.2927	32.175	17.1909	152.454	33.1764	27.8932	24.2902
ALAS2	ENSG00000158578	212	5-aminolevulinate synthase 2 isoform a	0.657021	1.52646	2.40596	1.96538	1.18915	0.462275	21.3362	0.163408	60.8453	0.0926461	5.41935
ALB	ENSG00000163631	213	albumin preproprotein	0.215578	0.0353165	0.260607	0.060664	0.304545	0.562461	0.171798	14450.8	0.602411	0.120916	1.17031
ALCAM	ENSG00000170017	214	activated leukocyte cell adhesion molecule	37.8125	38.3165	15.6979	35.4668	34.4584	27.3237	9.25755	6.743	29.1953	0.40247	5.4126
ALDH16A1	ENSG00000161618	126133	aldehyde dehydrogenase 16 family, member A1	3.96303	3.53247	7.59096	10.2987	8.01966	1.79906	5.33486	5.17829	3.74154	4.01268	6.27932
ALDH18A1	ENSG00000059573	5832	pyrroline-5-carboxylate synthetase isoform 2	8.33613	7.98133	6.10068	8.7381	10.7609	6.73373	11.2944	12.1212	9.25483	1.66692	13.896
ALDH1A1	ENSG00000165092	216	aldehyde dehydrogenase 1A1	57.6494	43.5284	44.4045	70.2138	54.5771	29.8592	203.19	99.1533	115.801	17.5747	152.772
ALDH1A2	ENSG00000128918	8854	aldehyde dehydrogenase 1A2 isoform 1	4.60585	2.13092	2.84421	2.18328	4.09532	1.18868	3.73542	0.390708	6.64817	1.89892	53.3295
ALDH1A3	ENSG00000184254	220	aldehyde dehydrogenase 1A3	44.6566	11.5455	10.0501	14.6441	24.2867	4.2659	13.7786	0.777106	12.4506	3.74943	41.5543
ALDH1B1	ENSG00000137124	219	aldehyde dehydrogenase 1B1 precursor	6.10593	6.38245	3.34217	5.26049	6.22076	4.47656	17.9728	19.4895	7.276	24.9763	19.9687
ALDH1L1	ENSG00000144908	10840	aldehyde dehydrogenase 1 family, member L1	10.2617	3.19973	4.75153	3.85479	2.29817	37.9494	6.55877	47.3727	1.63334	41.96	6.10517
ALDH1L2	ENSG00000136010	160428	aldehyde dehydrogenase 1 family, member L2	6.92194	5.86537	1.49867	3.2616	4.24827	0.915298	1.36056	0.0397962	0.599427	0.566122	1.72286
ALDH2	NA	217	mitochondrial aldehyde dehydrogenase 2	34.2187	33.892	92.7352	81.4207	79.9805	143.078	164.106	316.565	158.197	70.3942	56.3259
ALDH3A1	ENSG00000108602	218	aldehyde dehydrogenase 3A1	0.222869	0.171043	0.263375	0.230499	0.343745	0.826387	0.611508	0.223957	11.3944	1.07668	2.40228
ALDH3A2	ENSG00000072210	224	aldehyde dehydrogenase 3A2 isoform 2	22.9802	19.1901	11.0864	22.0904	29.2842	11.1422	18.9508	25.9119	39.1581	36.5336	23.1017
ALDH3B1	ENSG00000006534	221	aldehyde dehydrogenase 3B1 isoform a	8.11736	5.56742	9.91344	14.278	10.7416	1.97491	4.26265	1.49658	27.6412	1.38269	2.19929
ALDH3B2	ENSG00000132746	222	aldehyde dehydrogenase 3B2	0.141274	0.136961	0	0	0	0.0277297	0.118677	0	0.65611	0.0182492	0.297055
ALDH4A1	ENSG00000159423	8659	aldehyde dehydrogenase 4A1 isoform b	8.9893	7.65236	14.8877	15.244	28.1953	16.971	3.95397	128.77	2.80533	16.905	4.37719
ALDH5A1	ENSG00000112294	7915	aldehyde dehydrogenase 5A1 isoform 2 precursor	7.62269	4.47264	1.83639	4.05168	7.30988	19.912	2.25671	13.4772	1.92137	3.57291	3.14838
ALDH6A1	ENSG00000119711	4329	aldehyde dehydrogenase 6A1 precursor	30.5008	18.5308	4.99987	10.3425	12.4897	49.5378	12.2271	39.0286	5.26132	17.2953	10.0552
ALDH7A1	ENSG00000164904	501	#N/A	11.1462	9.83786	5.63464	8.15173	11.3103	21.9357	2.70039	2.97966	1.91653	1.06934	4.50167
ALDH8A1	ENSG00000118514	64577	#N/A	0.344266	0.535801	0.29095	0.288116	0.822632	1.26601	0.214406	54.8732	0.0267159	0	0.127886
ALDH9A1	ENSG00000143149	223	aldehyde dehydrogenase 9A1	25.0781	39.1225	15.665	20.786	29.8334	34.609	27.8086	25.71	23.279	27.5106	62.0279
ALDOA	ENSG00000149925	226	fructose-bisphosphate aldolase A	374.971	306.57	961.642	949.027	1273.71	754.102	645.164	103.18	387.813	3781.93	350.009
ALDOB	ENSG00000136872	229	aldolase B, fructose-bisphosphate	0.21859	0.165617	0.096725	0.179317	0.14792	0.55602	0.74814	627.121	0.0762168	0	0.0513829
ALDOC	ENSG00000109107	230	fructose-bisphosphate aldolase C	212.465	94.1841	209.58	246.424	434.615	568.478	15.7151	33.5884	12.5141	2.79469	9.15057
ALG1	ENSG00000033011	56052	beta-1,4-mannosyltransferase	2.38696	3.68872	1.81687	2.47501	3.56801	2.26097	1.05655	2.77246	0.777103	1.26643	3.47877
ALG10	ENSG00000139133	84920	asparagine-linked glycosylation 10 homolog	3.46033	2.84432	0.314646	0.600087	0.50008	0.524341	0.311579	0.274033	0.396512	0.533453	1.30967
ALG10B	ENSG00000175548	144245	asparagine-linked glycosylation 10 homolog B	4.09963	4.5085	0.473245	0.979427	1.07624	0.856176	0.401682	0.246202	0.475689	0.380986	1.03919
ALG11	ENSG00000253710	440138	asparagine-linked glycosylation 11	7.05507	5.70874	0.30289	1.9565	2.18618	1.97001	2.86633	1.69057	2.21011	1.72084	2.84744
ALG12	ENSG00000182858	79087	alpha-1,6-mannosyltransferase ALG12	5.50262	6.35851	16.0202	11.7569	8.12267	2.17345	9.73089	12.3272	4.73174	6.24821	10.0778
ALG13	ENSG00000101901	79868	#N/A	7.31627	9.23508	3.65736	5.39448	5.51137	4.57632	3.93313	3.02935	4.72655	1.67103	10.5255
ALG14	ENSG00000172339	199857	asparagine-linked glycosylation 14 homolog	5.62417	4.75264	9.31467	11.2594	10.0798	5.32437	3.33737	11.0747	1.44212	1.4309	6.55266
ALG1L	ENSG00000189366	200810	asparagine-linked glycosylation 1-like	2.14973	4.02532	0.698808	0.730404	0.714947	0.845527	0.943878	0.0795861	0.550754	0.605789	1.24731
ALG1L2	ENSG00000251287	644974	asparagine-linked glycosylation 1-like 2	0.332872	1.93944	0.0910715	0.0842095	0.221506	0.068543	0	0	0	0	0.0450043
ALG2	ENSG00000119523	85365	alpha-1,3-mannosyltransferase ALG2	9.10554	6.6497	6.10453	8.82151	9.16815	4.1697	4.42176	9.03087	7.50821	3.53096	8.95589
ALG3	ENSG00000214160	10195	alpha-1,3-mannosyltransferase ALG3 isoform d	13.052	10.4345	25.6583	22.2699	17.5006	6.3241	16.1526	45.8483	11.7197	20.9491	20.8676
ALG5	ENSG00000120697	29880	dolichyl-phosphate beta-glucosyltransferase	11.9807	6.90222	24.4154	21.7412	15.5616	11.8981	13.1787	26.3308	10.223	9.76871	14.1909
ALG6	ENSG00000088035	29929	dolichyl pyrophosphate Man9GlcNAc2	4.11567	3.41487	1.78109	2.55145	2.43495	0.880348	1.64434	1.0546	0.975949	1.15915	2.61638
ALG8	ENSG00000159063	79053	dolichyl pyrophosphate Glc1Man9GlcNAc2	16.4352	11.7714	17.7068	18.1241	13.1164	5.5355	10.3686	14.3408	6.7339	3.79125	28.8478
ALG9	ENSG00000086848	79796	asparagine-linked glycosylation 9 protein	6.08911	5.03201	2.06012	3.42847	4.85525	3.61891	3.30191	2.14901	1.87457	2.20822	6.02861
ALK	ENSG00000171094	238	anaplastic lymphoma kinase precursor	0.849533	0.721973	0.142893	0.50654	0.46016	0.683731	0.552073	0	0.0127387	0	0.406293
ALKBH1	ENSG00000100601	8846	alkylated DNA repair protein alkB homolog	2.54066	1.71292	2.044	3.22334	3.36655	1.69767	3.27367	1.34157	3.31606	5.01696	5.1108
ALKBH2	ENSG00000189046	121642	AlkB homolog 2	4.62838	2.90012	12.4666	10.3091	7.75573	11.3785	10.2331	14.6699	5.90027	10.5569	10.7588
ALKBH3	ENSG00000166199	221120	AlkB homolog 3	3.78148	3.03501	10.3286	8.84401	10.3577	7.0454	3.536	5.36356	3.14782	12.2507	8.9033
ALKBH4	ENSG00000160993	54784	alkB, alkylation repair homolog 4	2.44009	1.3203	3.82795	4.37833	5.00189	3.38902	1.69329	1.8047	1.10322	1.40933	3.15162
ALKBH5	ENSG00000091542	54890	alkB, alkylation repair homolog 5	37.6792	29.7513	21.6657	34.0052	38.3829	51.1059	49.4361	21.1751	39.0074	150.905	102.92
ALKBH6	ENSG00000239382	84964	alkB, alkylation repair homolog 6 isoform 2	7.83222	7.94033	41.2443	33.1641	22.1584	12.1303	5.29823	6.55005	3.37678	2.45047	5.02815
ALKBH7	NA	84266	spermatogenesis associated 11 precursor	3.86639	3.91375	39.7183	36.2493	21.5003	8.8166	24.3397	22.3766	16.8967	17.7564	118.607
ALKBH8	ENSG00000137760	91801	alkB, alkylation repair homolog 8	2.11999	2.13888	1.03217	1.88227	1.69038	1.44603	1.18144	0.974254	0.359995	1.81168	2.42297
ALLC	ENSG00000151360	55821	allantoicase isoform a	2.00713	1.31396	5.41909	4.6743	3.06526	0.0311936	0	0.137664	0	0.0848825	9.15581
ALMS1	ENSG00000116127	7840	Alstrom syndrome 1	6.43823	4.93378	0.483177	0.90282	0.873978	1.31862	1.55781	0.298505	1.58461	0.858979	10.7109
ALMS1P	ENSG00000163016	200420	RecName: Full=Putative ALMS1-like protein;	0.0958277	0.981688	0.226676	0.235506	0.25361	0.0464377	0.0421452	0.0802065	0.211876	0.00113019	0.820089
ALOX12	ENSG00000108839	239	arachidonate 12-lipoxygenase	0.138339	0.573481	0.113337	0.14597	0.329988	0.203615	0.533256	0.0706458	1.85153	0.0192833	0.419988
ALOX12B	ENSG00000179477	242	arachidonate 12-lipoxygenase, 12R type	0.0385912	0.272113	0.0399551	0.0647722	0.0958192	1.16856	0.0242234	0	0.0280479	0.0222161	0.192959
ALOX12P2	ENSG00000262943	245	Homo sapiens hair and skin epidermal-type 12-lipoxygenase-related protein (ALOX12E) mRNA, complete pseudogene sequence.	0.481849	1.79333	0.0825251	0.0825696	0.181689	0.319845	0	0.372831	0.364707	0	0.345285
ALOX15	ENSG00000161905	246	arachidonate 15-lipoxygenase	0.394281	0.588742	0.104189	0.0403594	0.0791902	0.0117319	0.606207	0	16.2867	0	0.968301
ALOX15B	ENSG00000179593	247	arachidonate 15-lipoxygenase, second type	1.51391	1.21658	2.50453	3.18231	2.82192	0.46145	0.304995	0.749036	2.49446	0.00893274	0.193594
ALOX5	ENSG00000012779	240	arachidonate 5-lipoxygenase	4.85103	9.0488	7.06522	9.57197	5.13368	2.66785	0.824756	1.62989	20.7242	0.367729	2.55299
ALOX5AP	ENSG00000132965	241	arachidonate 5-lipoxygenase-activating protein	14.8839	30.6899	68.531	61.231	18.0833	18.1423	10.728	2.66939	81.529	2.59419	8.60711
ALOXE3	ENSG00000179148	59344	#N/A	0	0.0932888	0.0546696	0.0664416	0.0878353	0.631908	0	0	0	0	0.866553
ALPI	ENSG00000163295	248	intestinal alkaline phosphatase precursor	0	0.152976	0	0	0.0296263	0	0.0353434	0	0	0	0
ALPK1	ENSG00000073331	80216	alpha-kinase 1	6.3844	9.33811	2.44045	4.51068	3.74336	1.13757	2.12047	0.68041	2.93092	1.55505	1.68387
ALPK2	ENSG00000198796	115701	heart alpha-kinase	0	0.0183752	0	0.015933	0.0506191	0.0183154	0.0316455	0	0.039623	19.1104	0.59531
ALPK3	ENSG00000136383	57538	alpha-kinase 3	0.500151	0.492662	0.298657	0.517166	0.985392	0.721924	1.4364	2.04774	3.86487	115.772	1.99
ALPL	ENSG00000162551	249	tissue-nonspecific alkaline phosphatase	47.6378	22.689	74.2624	49.1395	24.7659	12.4639	11.777	31.5182	24.0164	0.947277	10.5945
ALPP	ENSG00000163283	250	placental alkaline phosphatase preproprotein	0.347584	0.519377	0	0	0.0532726	0	0	0	1.02596	0	0.00681823
ALPPL2	ENSG00000163286	251	placental-like alkaline phosphatase	0	0.032968	0	0	0	0	0	0	0.30592	0	0.443908
ALS2	ENSG00000003393	57679	alsin isoform 2	12.1612	11.2668	2.77224	5.27877	6.84073	6.15521	2.08502	3.47499	3.16278	4.21792	4.47799
ALS2CL	ENSG00000178038	259173	#N/A	0.928534	2.16452	1.48537	1.88955	2.69943	0.518643	0.845671	1.85622	6.57508	1.09865	0.790113
ALS2CR11	ENSG00000155754	151254	#N/A	0.938491	0.720065	0.319868	0.435432	0.377787	0.235635	0.0507789	0.00265084	0.0488939	0	19.415
ALS2CR12	ENSG00000155749	130540	amyotrophic lateral sclerosis 2 (juvenile)	0.361964	0.344256	0.138993	0.187425	0.112307	0.102264	0.0717287	0.034793	1.102	0	6.59851
ALS2CR8	NA	NA	amyotrophic lateral sclerosis 2 (juvenile)	2.62675	3.80477	0.374898	1.19709	1.85609	2.05265	0.470934	0.173109	0.743797	0.360231	3.35098
ALX1	NA	8092	cartilage paired-class homeoprotein 1	0	0.438447	0.394315	0.309633	0.0954446	0	0	0	0	0	0.544983
ALX3	ENSG00000156150	257	aristaless-like homeobox 3	1.24205	0.341696	1.99669	1.30578	2.42934	1.34875	1.29815	0.453288	0.264662	0.568747	1.902
ALX4	ENSG00000052850	60529	aristaless-like homeobox 4	0.219296	0.209	0.253398	0.154451	0.076382	0.139093	0	0	0.0301415	0.0641106	0.264388
AMAC1	NA	NA	acyl-malonyl condensing enzyme 1	0.101317	0.122171	0	0.0200133	0	0.0134355	0	0	0	0.360945	0.554534
AMAC1L2	NA	NA	acyl-malonyl condensing enzyme	0	0.51203	0.465433	0.37752	0.418074	0.0378296	0	0.0439905	0.2376	0	0.336326
AMAC1L3	NA	NA	acyl-malonyl condensing enzyme 1-like 3	0.573266	0.301318	0	0	0.0750951	0	0.0565843	0	0	0	0.531636
AMACR	ENSG00000242110	23600	#N/A	4.82147	7.1199	6.6183	10.3585	9.18912	9.51381	5.96926	8.39903	2.31366	2.91956	4.97925
AMBN	ENSG00000178522	258	ameloblastin precursor	0	0	0	0	0.0323481	0.0114047	0	0	0	0	0.0993164
AMBP	ENSG00000106927	259	alpha-1-microglobulin/bikunin preproprotein	0	0.160064	0	0.0293251	0	0.0230153	0.127958	2629.41	0.046223	0.0171001	0.482598
AMBRA1	ENSG00000110497	55626	activating molecule in beclin-1-regulated	9.04407	7.00484	3.33334	5.68809	8.09654	8.60831	6.2263	2.76353	5.79884	9.99682	9.05111
AMD1	ENSG00000123505	262	adenosylmethionine decarboxylase 1 isoform 2	41.5882	29.4704	15.0961	29.2798	32.3042	27.1791	21.275	9.28626	20.3629	8.23333	29.9103
AMDHD1	NA	144193	amidohydrolase domain containing 1	0.22192	0.533963	0.545788	0.786777	0.355858	0.246608	0.22006	39.4327	0.0355044	0.0999837	0.477981
AMDHD2	ENSG00000162066	51005	amidohydrolase domain containing 2 isoform 2	2.71002	2.81844	7.69965	6.81785	7.27422	1.87527	2.43974	1.40394	1.60006	1.4671	11.9058
AMELX	ENSG00000125363	265	amelogenin (X chromosome) isoform 1 precursor	0.103775	0	0	0.058218	0	0.0530472	0	0	0.103375	0.203219	0.208525
AMELY	ENSG00000099721	266	amelogenin, Y-linked precursor	0	0	0	0	0	0	0	0	0	0	0.161653
AMFR	ENSG00000159461	267	autocrine motility factor receptor	44.7278	40.2882	17.7891	38.7079	60.8682	39.2011	24.4986	34.8262	28.044	217.965	55.431
AMH	NA	268	anti-Mullerian hormone precursor	0.151797	0.253677	1.86167	0.984743	1.04209	0.510934	0.360174	0.182438	0.0438441	2.15556	3.9406
AMHR2	NA	269	#N/A	0	0	0.124785	0	0	0	0	0.367039	0.0850129	0.945198	3.12529
AMICA1	NA	120425	adhesion molecule, interacts with CXADR antigen	1.64713	2.49886	5.89465	4.13549	1.24992	0.00977227	0.968455	0.928972	10.3811	0.173198	1.6258
AMIGO1	ENSG00000181754	57463	AMIGO protein precursor	12.7591	8.61759	0.912583	6.2144	16.6607	7.69156	2.41676	0.918582	1.10393	7.86953	2.96529
AMIGO2	NA	347902	adhesion molecule with Ig-like domain 2	1.15813	1.4968	1.09989	1.57048	2.19124	1.3345	9.3324	0.928666	7.74218	0.302716	9.45292
AMIGO3	ENSG00000176020	386724	adhesion molecule with Ig-like domain 3	5.27582	3.30712	4.03434	7.32769	17.2959	0.423157	0.479176	0.690171	0.586607	0.421019	1.84703
AMMECR1	ENSG00000101935	9949	AMMECR1 protein isoform 2	1.42779	2.63091	0.434543	0.710708	0.792993	0.960205	0.497248	0.853794	0.92114	0.175813	1.84177
AMMECR1L	ENSG00000144233	83607	#N/A	7.01752	5.7106	2.90441	5.33081	6.93981	2.81404	4.4639	1.82651	4.89983	3.61966	10.5238
AMN	ENSG00000166126	81693	amnionless protein precursor	0	0.0827487	0.357043	0.23742	0.0905383	0.0625849	17.0301	6.49814	2.54493	0	1.15652
AMN1	ENSG00000151743	196394	antagonist of mitotic exit network 1 homolog	7.77741	7.41313	8.44968	11.6491	13.7038	14.8721	2.44798	1.07668	5.51749	4.22726	19.7676
AMOT	ENSG00000126016	154796	angiomotin isoform 1	4.86097	4.25726	0.802518	1.86765	4.36002	13.6775	3.18536	0.635067	1.15986	9.906	15.6908
AMOTL1	NA	154810	angiomotin like 1	17.6261	16.5527	4.34918	8.73682	11.1272	4.36259	20.2294	4.76622	19.4255	90.6865	11.6328
AMOTL2	ENSG00000114019	51421	angiomotin like 2	9.91054	7.81013	4.02037	8.83126	19.7802	8.55491	7.85378	1.07867	11.8005	4.64466	9.50832
AMPD1	ENSG00000116748	270	adenosine monophosphate deaminase 1 (isoform M)	0	0	0.0604025	0.0602325	0.140303	0	0.185784	0.025684	0.263544	138.671	1.50624
AMPD2	ENSG00000116337	271	adenosine monophosphate deaminase 2 (isoform L)	12.761	7.21576	11.4826	16.4143	16.9609	23.0476	5.94318	7.09192	12.0986	2.39253	9.64383
AMPD3	NA	272	adenosine monophosphate deaminase 3 isoform 1A	4.45521	4.29329	1.74254	2.97346	4.32416	6.87242	0.723642	0.173942	2.37264	28.0691	1.4152
AMPH	ENSG00000078053	273	amphiphysin isoform 1	13.3573	7.50996	5.50412	14.2575	27.2771	40.5854	4.65744	0.181405	0.402939	3.68936	2.70345
AMT	ENSG00000145020	275	aminomethyltransferase isoform 1 precursor	3.44203	3.69157	7.84737	5.86163	6.11069	10.9054	5.78272	8.93014	5.082	0.34	7.02085
AMTN	ENSG00000187689	401138	amelotin precursor	0	0	0.584975	0.0356686	0	0	0	0	0.100958	0	0.0331618
AMY1A	ENSG00000237763	276	salivary amylase alpha 1A precursor	0	0	0	0	0	0	0	0	0.0119907	0	0
AMY1B	ENSG00000174876	277	salivary amylase alpha 1B precursor	0	0	0	0	0	0	0	0	0.00594804	0	0
AMY1C	ENSG00000187733	278	salivary amylase alpha 1C precursor	0	0	0	0	0	0	0	0	0.00617133	0	0
AMY2A	ENSG00000243480	279	pancreatic amylase alpha 2A precursor	7.41236	4.82268	1.90924	1.32353	1.87718	1.94812	0.691385	0.602901	4.41564	0.839053	1.08773
AMY2B	ENSG00000240038	280	amylase, pancreatic, alpha-2B precursor	11.5516	3.91123	10.1328	7.19894	2.90803	3.07195	0.72773	0.656127	2.08285	1.37341	0.80048
AMZ1	ENSG00000174945	155185	archaelysin family metallopeptidase 1	1.25561	1.25518	0.104718	0.292543	0.0312457	1.53273	0.0104639	0.0601938	0.307625	0	0.0861889
AMZ2	ENSG00000196704	51321	archaemetzincins-2 isoform 1	19.4043	10.735	25.0773	27.5871	28.1627	44.3091	26.8371	6.40532	18.5695	24.8623	83.0159
AMZ2P1	ENSG00000214174	201283	Homo sapiens cDNA FLJ32065 fis, clone OCBBF1000086, weakly similar to Archeobacterial metalloproteinase-like protein 2 (EC 3.-.-.-).	3.06294	2.6529	2.25589	3.40175	4.90904	9.48791	3.08491	0.385042	1.34315	1.77893	11.0986
ANAPC1	ENSG00000153107	64682	anaphase promoting complex subunit 1	9.19475	7.3752	1.96444	3.75693	6.12926	4.54697	3.92241	2.12536	3.11193	4.31469	7.98095
ANAPC10	ENSG00000164162	10393	anaphase promoting complex subunit 10	5.867	4.62028	9.66311	9.46139	6.99497	4.14785	3.95726	2.85897	3.81361	4.40623	9.99915
ANAPC11	NA	51529	APC11 anaphase promoting complex subunit 11	12.0038	14.7829	69.323	64.5681	26.6098	17.649	33.9492	19.7779	25.1465	28.2158	48.6364
ANAPC13	NA	25847	anaphase promoting complex subunit 13	28.3405	20.8817	47.2212	49.117	40.779	31.129	33.2547	18.7136	22.3937	23.6197	29.7959
ANAPC16	ENSG00000166295	119504	hypothetical protein LOC119504	15.5126	15.2155	21.9141	28.5728	18.7653	8.1599	44.3425	14.7522	23.1729	30.3209	27.8344
ANAPC2	ENSG00000176248	29882	anaphase-promoting complex subunit 2	6.22005	6.93564	11.4686	12.9162	16.5894	9.47834	4.32077	6.09386	5.51806	8.06539	26.2081
ANAPC4	ENSG00000053900	29945	anaphase-promoting complex subunit 4	5.41302	6.98871	5.41803	6.82869	6.39926	3.72244	4.37727	2.21248	2.81616	4.58357	7.69881
ANAPC5	ENSG00000089053	51433	anaphase-promoting complex subunit 5 isoform b	22.4524	24.2095	43.7292	37.8883	35.4026	36.3588	21.647	20.9696	16.0622	31.1669	26.2428
ANAPC7	ENSG00000196510	51434	anaphase-promoting complex subunit 7 isoform b	11.7495	11.1575	13.6441	15.0631	14.8007	13.127	9.60385	5.46639	6.88742	18.595	27.7485
ANG	ENSG00000214274	283	angiogenin, ribonuclease, RNase A family, 5	8.88428	8.58347	17.2828	14.7779	7.06527	2.95723	30.5899	1008.59	19.0359	4.99022	11.4093
ANGEL1	ENSG00000013523	23357	angel homolog 1	9.92416	7.77622	3.77086	8.06707	14.4087	6.45361	5.25974	2.58236	10.3405	7.04144	17.5235
ANGEL2	ENSG00000174606	90806	LOC90806 protein	6.75447	7.3951	1.80843	3.42416	4.66476	5.56578	1.80155	1.44073	1.95847	2.79148	4.16429
ANGPT1	ENSG00000154188	284	angiopoietin 1 precursor	1.07754	1.82095	0.722074	1.23009	3.51307	0.92474	1.86796	0.0632052	18.0192	0.472058	2.71324
ANGPT2	ENSG00000091879	285	angiopoietin 2 isoform b precursor	6.11922	3.8199	1.61379	2.26376	0.652634	1.37452	6.89357	0.596306	1.57346	0.924486	3.08953
ANGPT4	ENSG00000101280	51378	angiopoietin 4 precursor	0.0784631	0.208825	0	0.0812628	0.373726	0.0811795	0.326166	0	0.0593926	0	0.433298
ANGPTL1	ENSG00000116194	9068	angiopoietin-like 1 precursor	0.721843	1.27809	0.519106	0.769074	1.42291	0.464459	23.5201	0.753938	2.68175	6.65644	19.3563
ANGPTL2	ENSG00000136859	23452	angiopoietin-like 2 precursor	5.05764	4.5213	4.95375	6.19909	13.6045	6.8547	37.3418	1.00238	20.9748	40.5198	15.9642
ANGPTL3	ENSG00000132855	27329	angiopoietin-like 3 precursor	0.559707	0.489961	0.0100633	0.0140801	0.0448927	0.0150441	0	75.7461	0.0427577	0	0.0739276
ANGPTL4	NA	51129	angiopoietin-like 4 protein isoform b precursor	14.3577	3.65114	21.1893	11.4888	27.6862	25.4909	46.0532	20.8671	30.1123	2.42787	10.8583
ANGPTL5	NA	253935	angiopoietin-like 5 precursor	1.27972	0.997005	0.963615	1.18733	0.823072	0.161256	0.466154	0	0.597842	0.342048	1.91266
ANGPTL6	NA	83854	angiopoietin-like 6 precursor	2.8659	4.68233	11.4756	7.96907	6.29765	0.300048	0.134102	11.9769	0.363853	0.261197	1.2364
ANGPTL7	ENSG00000171819	10218	angiopoietin-like 7 precursor	39.4122	26.1175	40.4041	42.9052	90.0189	0.0394341	5.00666	0.00673443	0.59483	2.24186	1.76195
ANK1	ENSG00000029534	286	ankyrin 1 isoform 3	14.3743	8.38136	5.9222	10.9329	17.6466	4.39475	0.535098	0.00467259	1.44102	7.70087	1.26909
ANK2	ENSG00000145362	287	ankyrin 2 isoform 3	59.505	47.467	11.8493	23.4472	44.1683	55.1879	13.7617	0.0635688	3.1714	5.5945	8.36123
ANK3	ENSG00000151150	288	ankyrin 3 isoform 2	32.9223	25.1374	5.50785	12.7656	16.9537	29.7111	10.8929	1.00594	2.85851	16.6926	7.30113
ANKAR	ENSG00000151687	150709	ankyrin and armadillo repeat containing	2.82457	2.2062	0.1856	0.336845	0.506787	0.219517	0.539224	0.119277	0.207813	0.403014	3.58822
ANKDD1A	ENSG00000166839	348094	ankyrin repeat and death domain containing 1A	3.06804	4.14113	2.68279	3.47571	6.06983	5.07027	1.44841	0.158449	4.58442	0.482284	8.49965
ANKFN1	ENSG00000153930	162282	ankyrin-repeat and fibronectin type III domain	0.154066	0	0	0	0	0.642849	0.0899355	0	0.490784	0	0.700457
ANKFY1	ENSG00000185722	51479	ankyrin repeat and FYVE domain containing 1	14.8925	15.97	4.71153	10.0946	14.5203	10.7797	11.0772	3.62597	4.5302	5.37872	6.38886
ANKH	ENSG00000154122	56172	progressive ankylosis protein	39.1215	20.6543	14.5012	20.1093	17.6698	15.4759	5.43748	4.94604	5.67127	8.08627	5.40114
ANKHD1	ENSG00000131503	54882	#N/A	19.9867	14.2425	3.827	6.07741	8.28231	16.083	12.4768	8.61324	18.7695	28.0949	20.2868
ANKHD1-EIF4EBP3	ENSG00000254996	404734	ANKHD1-EIF4EBP3 protein	2.61641	6.13962	1.32342	2.31887	0.735562	0.603212	6.87043	0.925715	3.33024	5.38103	8.03132
ANKIB1	ENSG00000001629	54467	ankyrin repeat and IBR domain containing 1	12.8995	12.4028	2.53314	5.98572	6.21374	10.2606	4.87393	1.05107	3.68084	2.28129	10.3875
ANKK1	ENSG00000170209	255239	ankyrin repeat and kinase domain containing 1	0.56719	0.411505	0.20304	0.191338	0.194024	0.0580467	0.0104336	0	0.14012	0.0686652	0.375064
ANKLE1	ENSG00000160117	126549	ankyrin repeat domain 41	4.17772	7.09078	0.389421	0.566202	0.305742	0.213637	0.148801	0.0296701	0.194516	0.044278	0.185691
ANKLE2	ENSG00000176915	23141	ankyrin repeat and LEM domain containing 2	10.7039	9.17688	6.74785	11.3027	14.5053	9.90364	9.20835	2.30527	14.956	20.3495	35.731
ANKMY1	ENSG00000144504	51281	ankyrin repeat and MYND domain containing 1	1.75132	1.96807	0.882462	1.54927	2.01202	1.93378	0.492931	0.634654	3.18774	1.20191	11.7333
ANKMY2	ENSG00000106524	57037	ankyrin repeat and MYND domain containing 2	8.09963	6.6111	4.29552	7.11932	8.70009	19.4462	6.5511	1.6417	4.39993	3.47337	7.50061
ANKRA2	ENSG00000164331	57763	ankyrin repeat, family A (RFXANK-like), 2	5.75184	5.20636	3.31688	4.61027	5.59966	3.61298	2.57407	1.57111	2.34967	1.19295	4.47541
ANKRD1	ENSG00000148677	27063	cardiac ankyrin repeat protein	0.5642	0.135746	0.148356	0.103288	0.113159	0.0999916	0.053258	0.074521	2.40012	5.46191	10.1503
ANKRD10	ENSG00000088448	55608	ankyrin repeat domain 10	15.1289	20.4413	21.1848	29.0673	22.6198	9.66035	17.4722	7.08565	22.986	44.2114	16.5472
ANKRD11	NA	29123	ankyrin repeat domain 11	12.6387	10.7458	7.65259	12.6337	13.1759	13.3819	10.2725	2.86435	7.43639	12.4265	11.3222
ANKRD12	ENSG00000101745	23253	ankyrin repeat domain 12 isoform 2	13.7134	11.7043	1.26274	3.13407	1.94524	4.24077	3.46799	0.839205	2.38319	3.21661	5.15557
ANKRD13A	NA	88455	ankyrin repeat domain 13	6.08782	6.83772	5.20416	7.85996	8.3403	8.69234	7.4883	3.77244	13.5968	3.36698	30.7644
ANKRD13B	ENSG00000198720	124930	ankyrin repeat domain 13B	7.0518	5.97116	11.8527	14.6031	9.30177	5.17807	3.72215	0.0924138	1.45242	4.52457	10.0186
ANKRD13C	ENSG00000118454	81573	ankyrin repeat domain 13C	6.0051	4.53619	1.76604	3.75036	3.93606	5.22922	2.96277	0.934076	3.25474	3.20282	2.98339
ANKRD13D	ENSG00000172932	338692	ankyrin repeat domain 13 family, member D	7.71318	8.92527	41.3891	27.8581	22.766	12.9297	6.36287	1.66226	14.3575	2.7157	10.5869
ANKRD16	ENSG00000134461	54522	ankyrin repeat domain 16 isoform a	2.89613	2.37841	3.11944	3.83623	3.89617	5.57081	1.85883	2.19667	3.02468	1.61545	4.68706
ANKRD17	ENSG00000132466	26057	ankyrin repeat domain protein 17 isoform a	36.2526	26.5334	3.77255	8.64034	12.6697	11.1706	10.4788	3.92556	9.11337	12.8648	11.3903
ANKRD18A	ENSG00000180071	253650	#N/A	2.96119	1.64393	0.0498316	0.241417	0.0780271	0.894666	0.0424566	0.0526341	0.0503928	0.00628706	0.83588
ANKRD19P	ENSG00000187984	138649	Homo sapiens cDNA FLJ36178 fis, clone TESTI2026534.	1.28631	5.76091	0.724648	0.697466	0.901881	3.19931	16.8061	4.24304	14.0246	10.604	9.63966
ANKRD2	ENSG00000165887	26287	ankyrin repeat domain 2 isoform b	0.574392	0.230232	0.372565	0.377324	1.29307	0.331716	0.0984667	0.12846	0.0367909	30.7607	11.6468
ANKRD20A1	ENSG00000260691	84210	ankyrin repeat domain 20 family, member A1	0.0983343	0.104078	0.00398205	0	0	0.00142885	0	0	0.0101723	0	0.013181
ANKRD20A2	ENSG00000183148	441430	ankyrin repeat domain 20 family, member A2	0	0	0	0.00784677	0	0	0	0	0	0	0.0156245
ANKRD20A3	ENSG00000276203	441425	ankyrin repeat domain 20 family, member A3	2.0766e-05	2.84501e-06	4.31582e-07	5.4819e-07	0	0.00148715	0	0	0.0107233	0	0.0217426
ANKRD20A4	ENSG00000172014	728747	ankyrin repeat domain 20 family, member A4	0.70025	1.036	0.0158529	0.0788523	0.230032	0.542361	0.0842613	0.0481674	0.400324	0.0573122	1.23699
ANKRD20A8P	ENSG00000229089	729171	Homo sapiens ankyrin repeat domain 20B (ANKRD20B), non-coding RNA.	1.10509	1.91063	0.0145183	0.040179	0.112955	0.14069	0.016647	0.00323387	0.187014	0.0139252	0.805611
ANKRD20A9P	ENSG00000206192	284232	Homo sapiens ankyrin repeat domain 20 family, member A2 pseudogene (LOC284232), non-coding RNA.	9.98788	15.2091	0.170076	0.251692	0.602124	0.0591445	0.0611364	0.00439937	0.0423063	0.0203792	0.102661
ANKRD22	ENSG00000152766	118932	ankyrin repeat domain 22	0.0972198	2.21461	0.31362	1.63261	0.233088	0.233016	1.08437	0.0855984	0.514687	0	0.0835193
ANKRD23	ENSG00000163126	200539	diabetes related ankyrin repeat protein	2.3188	2.54325	1.20246	2.39398	2.63665	1.77775	0.435982	0.271152	0.730874	205.927	5.67032
ANKRD24	NA	170961	ankyrin repeat domain 24	1.10533	1.00138	2.31843	2.69277	3.30035	7.51652	0.396662	1.02618	0.184211	0.268676	3.80212
ANKRD26	ENSG00000107890	22852	ankyrin repeat domain 26	2.5378	3.40319	0.568238	1.05262	0.358123	1.30318	0.730094	0.186668	0.350313	1.2434	1.5838
ANKRD26P1	ENSG00000261239	124149	Homo sapiens cDNA FLJ43980 fis, clone TESTI4018806.	0.0375406	0.0257433	0.019695	0.00491422	0	0.0228084	0	0	0	0	2.20987
ANKRD26P3	ENSG00000237636	100101938	Homo sapiens cDNA clone IMAGE:5265638.	0.195052	0.334732	0.0141129	0.0296376	0.0127182	0.0106383	0.0270785	0	0	0	0.393477
ANKRD27	NA	84079	ankyrin repeat domain 27 (VPS9 domain)	7.94563	6.81094	4.10846	8.11085	9.57761	4.01961	12.2727	1.29368	4.69748	14.8891	16.3315
ANKRD28	ENSG00000206560	23243	#N/A	12.0572	7.95332	2.22034	4.48882	5.02276	6.57096	6.42508	2.53688	4.62127	22.1403	11.6092
ANKRD29	ENSG00000154065	147463	ankyrin repeat domain 29	6.21011	3.90356	3.49333	6.76569	8.1339	4.4547	1.85812	0.0920398	8.85887	0.241577	3.52359
ANKRD30A	ENSG00000148513	91074	ankyrin repeat domain 30A	0	0.0317427	0	0.00579178	0	0	0	0	0	0	0.310857
ANKRD30B	ENSG00000180777	374860	ankyrin repeat domain 30B	1.4861	1.08022	0.53384	0.797909	0.10228	0.0495712	0.00217648	0	0	0	0.398354
ANKRD30BL	ENSG00000163046	554226	Homo sapiens non-protein coding RNA 164, mRNA (cDNA clone IMAGE:5169389), with apparent retained intron.	0	0	0.126087	0.123763	0.0468076	0.335562	0	0	0	0	2.96981
ANKRD30BP2	ENSG00000224309	149992	Homo sapiens C21orf99 protein (C21orf99) mRNA, complete cds.	0.562942	1.79287	0	0	0.0298678	0.127668	0	0	0	0	1.21238
ANKRD31	ENSG00000145700	256006	#N/A	0.0738708	0.111585	0.0207566	0.0309759	0.0078697	0.0501018	0.00187252	0.00584506	0.0136911	0	2.26804
ANKRD32	ENSG00000133302	84250	ankyrin repeat domain 32	1.67511	2.06333	0.449954	0.944489	0.946296	0.872605	0.424242	0.298547	0.730045	0.132543	4.84945
ANKRD33	NA	341405	ankyrin repeat domain 33 isoform 1	0.142942	0.235157	0.101742	0.117803	0.268529	0	0.0145588	0	0	0	0
ANKRD33B	ENSG00000164236	651746	#N/A	7.66746	3.78357	0.912141	1.8321	3.19263	4.20544	2.44315	0.081469	1.047	6.07539	1.06356
ANKRD34A	ENSG00000272031	284615	ankyrin repeat domain 34	4.82491	2.04745	2.52151	4.72746	7.17397	6.44386	0.525531	0.116935	0.41416	4.75562	0.912676
ANKRD34B	ENSG00000189127	340120	ankyrin repeat domain 34B	0	0.0243124	0.00765424	0.0244235	0.0294584	0.154108	0	0.0102469	0.034766	0	0.0681407
ANKRD34C	ENSG00000235711	390616	ankyrin repeat domain 34C	0.296532	0.262934	0.0511928	0.256291	0.215749	0.734766	0.0231362	0	0.0280642	0.0293834	0.151309
ANKRD35	ENSG00000198483	148741	ankyrin repeat domain 35	2.08519	1.31944	3.11973	4.12472	6.03329	3.28799	3.81575	0.43253	1.12655	1.63566	3.35243
ANKRD36	ENSG00000135976	375248	ankyrin repeat domain 36	7.91244	10.2291	0.542081	0.826905	0.377123	1.05124	0.198647	0.0321086	0.544223	0.01937	0.822733
ANKRD36B	ENSG00000196912	57730	ankyrin repeat domain 36B	5.87165	10.1893	0.795564	1.01786	0.733871	1.26224	0.219721	0.063319	0.409331	0.00166694	0.653501
ANKRD36BP1	ENSG00000214262	84832	Homo sapiens ankyrin repeat domain 26-like 1, mRNA (cDNA clone IMAGE:3839075).	11.9102	16.1277	0.0261451	0.783157	1.17001	2.67969	1.4715	1.9504	1.52327	0.458028	2.19383
ANKRD36BP2	ENSG00000230006	645784	Homo sapiens mRNA; cDNA DKFZp434J1630 (from clone DKFZp434J1630).	2.60497	2.34333	0.135021	0.347921	0.341068	0.270321	0	0	0.263375	0	0.931045
ANKRD37	NA	353322	ankyrin repeat domain 37	1.34615	2.57349	9.30566	5.82348	5.71254	2.21016	15.9267	0.714869	6.92079	3.11172	10.1724
ANKRD39	ENSG00000213337	51239	ankyrin repeat domain 39	5.10461	6.83211	16.5423	13.2176	13.9938	8.92345	4.35448	6.71877	5.15173	7.19518	4.25945
ANKRD40	ENSG00000154945	91369	ankyrin repeat domain 40	46.5368	31.098	10.9057	24.2688	36.6251	49.3738	29.5981	5.47108	17.4031	74.423	21.998
ANKRD42	ENSG00000137494	338699	ankyrin repeat domain 42	2.88537	1.94706	0.735499	1.522	1.83071	2.72222	1.2131	0.3371	1.7927	0.364324	8.39566
ANKRD43	NA	NA	ankyrin repeat domain 43 precursor	1.57997	0.507869	0.27089	0.827263	0.573298	17.2557	0.827802	0.229278	0.206865	0	1.26217
ANKRD44	ENSG00000065413	91526	#N/A	7.20594	8.50132	2.17202	4.29122	3.66961	1.67208	1.97586	0.638407	4.88338	0.24727	1.88226
ANKRD45	ENSG00000183831	339416	ankyrin repeat domain 45	1.1146	1.12311	0.302602	0.473123	0.504481	2.96637	0.228278	0.00846494	1.58187	0	7.3604
ANKRD46	ENSG00000186106	157567	ankyrin repeat domain 46	14.242	12.3855	7.51312	16.1269	25.5354	29.4101	8.28234	3.28689	4.66762	12.1785	9.57043
ANKRD49	NA	54851	fetal globin inducing factor	3.27384	2.98873	4.05989	4.49508	2.80309	2.47764	2.3298	2.2213	2.69427	1.43968	2.99391
ANKRD5	NA	NA	ankyrin repeat domain protein 5	1.17333	1.87291	0.340796	0.644436	0.973206	0.49681	0.407364	0.619573	0.6598	0.137556	11.9153
ANKRD50	ENSG00000151458	57182	#N/A	11.2661	10.0374	1.19662	3.69896	8.31253	1.76802	3.42086	0.913986	3.56431	0.70836	8.28801
ANKRD52	ENSG00000139645	283373	ankyrin repeat domain 52	22.3929	15.6083	6.22016	12.6592	34.0992	5.59892	2.03999	2.03514	3.45196	5.0482	5.92205
ANKRD53	ENSG00000144031	79998	ankyrin repeat domain 53 isoform a	0.557666	0.665346	0.836294	0.696301	0.745134	0.241273	0.928271	0.107085	0.8309	0.189812	8.54176
ANKRD54	ENSG00000100124	129138	ankyrin repeat domain 54	3.39061	3.2259	10.5684	10.0639	8.29986	8.03546	7.55063	4.63253	7.41032	7.8327	17.2559
ANKRD55	ENSG00000164512	79722	ankyrin repeat domain 55 isoform 1	0.125474	0.174684	0.14483	0.365454	0.453358	0.13758	0.00617634	0.406105	0.277339	0	2.40353
ANKRD56	NA	NA	ankyrin repeat domain 56	0.308739	0.153196	0.0577859	0.216974	0.519278	5.30139	0.754384	3.55964	0.447325	0	0.0885051
ANKRD57	NA	NA	ankyrin repeat domain 57	11.7222	9.34639	2.67831	7.59817	6.71539	1.55515	6.27925	5.46564	2.13866	0.326729	4.914
ANKRD58	NA	NA	ankyrin repeat domain 58	0	0.254843	0.590902	1.10746	0.510317	0.152361	0.203574	0.0645016	0.987395	0.0214359	2.02108
ANKRD6	ENSG00000135299	22881	ankyrin repeat domain 6	2.37703	2.14137	0.878016	2.27387	3.31832	1.98746	2.07033	0.580134	1.67393	0.435978	3.50802
ANKRD63	ENSG00000230778	100131244	#N/A	0	0	0	0	0	0.0770239	0.0501986	0	0	0	0.204662
ANKRD7	ENSG00000106013	56311	ankyrin repeat domain 7	0.276509	0.821347	0.0984449	0.201431	0.172206	0.154545	0.0951626	0	0	0	269.298
ANKRD9	NA	122416	ankyrin repeat domain 9	7.01449	2.21731	31.4289	23.5658	18.7551	9.18775	5.83965	3.91835	18.0806	53.9981	8.34497
ANKS1A	ENSG00000064999	23294	ankyrin repeat and sterile alpha motif domain	24.794	17.0759	12.0045	20.16	26.1578	4.8662	11.7065	3.76043	7.80069	1.13663	13.2688
ANKS1B	NA	56899	cajalin 2 isoform c	5.49258	4.00894	0.797094	2.2932	5.35705	32.0699	1.53058	0.00458789	0.131359	1.45221	2.30367
ANKS3	ENSG00000168096	124401	ankyrin repeat and sterile alpha motif domain	3.01754	1.70632	8.75685	7.75194	5.22537	3.06823	2.61445	0.668694	2.31724	1.3006	4.89279
ANKS4B	NA	257629	harmonin-interacting ankyrin-repeat containing	1.97342	5.50763	0	0	0.0697968	0.0509931	1.71635	3.54154	0	0	0.0730561
ANKS6	ENSG00000165138	203286	ankyrin repeat and sterile alpha motif domain	2.38526	1.8935	1.97	2.58471	2.60761	2.22888	2.22056	0.561023	2.17888	0.600617	2.523
ANKUB1	ENSG00000206199	389161	hypothetical protein LOC389161	0.250445	0.506818	0.0864804	0.0492662	0.0913759	0.0685998	0	0	0.637819	0	0.338016
ANKZF1	ENSG00000163516	55139	ankyrin repeat and zinc finger domain containing	5.23373	6.39415	9.93137	10.5063	8.71847	3.90697	6.69777	3.12152	8.23611	8.98845	6.82262
ANLN	ENSG00000011426	54443	anillin, actin binding protein	1.52684	0.856334	0.357417	0.642991	0.493663	37.2786	0.551221	0.020115	0.178423	0.0410978	5.01496
ANO1	ENSG00000131620	55107	anoctamin 1, calcium activated chloride channel	2.16368	2.35005	1.38118	3.37138	4.65406	0.677123	10.1416	18.9193	10.2009	1.63519	18.6489
ANO10	ENSG00000160746	55129	transmembrane protein 16K	14.7064	12.0089	13.8507	17.4699	21.3246	9.97249	15.6159	3.08738	12.1681	5.83906	14.688
ANO2	NA	57101	anoctamin 2	2.12235	1.45927	0.740402	0.692518	0.678521	0.300403	1.20808	0.0134979	1.31982	0.17901	0.993192
ANO3	ENSG00000134343	63982	transmembrane protein 16C	3.944	3.72937	0.822144	2.2599	3.43179	3.12454	0.36691	0.195515	0.0573103	0	1.97955
ANO4	ENSG00000151572	121601	anoctamin 4	2.94834	0.878891	0.406681	1.30561	3.21304	2.4341	0.0701018	0.0148339	0	0	0.645754
ANO5	ENSG00000171714	203859	anoctamin 5 isoform b	24.3867	19.2127	3.58111	11.6799	14.466	4.11182	1.60373	0.753101	0.914982	15.6518	1.88071
ANO6	NA	196527	anoctamin 6 isoform a	22.7862	18.4453	7.35046	12.0615	13.5321	6.97325	28.5097	11.2597	44.0893	26.0994	17.4729
ANO7	ENSG00000146205	50636	transmembrane protein 16G isoform NGEP short	0.125522	0.576239	0.17655	0.162521	0.231736	0.349641	1.11377	0.139477	0.210675	0.19182	0.256766
ANO8	NA	57719	anoctamin 8	9.52291	6.52721	11.3353	12.869	15.5654	9.27262	0.89478	0.731753	1.91796	7.0131	1.64277
ANO9	ENSG00000185101	338440	tumor protein p53 inducible protein 5	0.0659976	0.261148	0.181113	0.2202	0.253394	0.0467898	1.61192	0.0714019	1.61396	0	0.316166
ANP32A	ENSG00000140350	8125	acidic (leucine-rich) nuclear phosphoprotein 32	30.6091	23.0525	18.1089	28.1346	22.7191	32.6104	30.8363	11.1226	25.6915	17.8026	15.7636
ANP32B	ENSG00000136938	10541	acidic (leucine-rich) nuclear phosphoprotein 32	74.8454	50.6658	78.5823	76.2665	42.6928	31.5261	104.848	18.0285	66.1986	45.7497	56.0631
ANP32C	ENSG00000248546	23520	acidic nuclear phosphoprotein 32C	0	0.421434	0	0	0	7.46568	13.8324	4.04857	9.59323	8.33659	5.98025
ANP32D	ENSG00000139223	23519	acidic nuclear phosphoprotein 32D	0.364818	0.36249	0	0	0	1.77003	2.97223	0.970278	2.12431	1.38037	1.81212
ANP32E	ENSG00000143401	81611	acidic (leucine-rich) nuclear phosphoprotein 32	32.853	21.9048	6.64863	12.7971	14.2161	27.6361	18.7855	7.57377	19.5017	10.6593	12.9998
ANPEP	ENSG00000166825	290	membrane alanine aminopeptidase precursor	8.97943	11.6178	14.4071	16.0396	9.24528	0.801426	7.84173	74.2607	11.7875	0.641542	3.74227
ANTXR1	ENSG00000169604	84168	anthrax toxin receptor 1 isoform 3 precursor	36.5808	26.9434	12.0457	21.6846	31.2832	15.1125	33.9018	0.625339	35.4669	11.2699	34.0123
ANTXR2	ENSG00000163297	118429	anthrax toxin receptor 2 isoform 2	16.032	15.9819	5.556	13.2673	10.2599	0.735864	67.1989	7.68244	10.0635	6.91492	15.3389
ANTXRL	ENSG00000274209	195977	Homo sapiens cDNA FLJ32754 fis, clone TESTI2001671.	0.0378085	0.168594	0.019094	0.0356955	0	0.0273792	0	0.00928711	0	0	2.6477
ANUBL1	NA	NA	AN1, ubiquitin-like, homolog	3.54303	2.46636	0.76028	1.46888	1.38171	1.0576	0.871663	1.09121	1.25916	0.514238	29.912
ANXA1	ENSG00000135046	301	annexin I	58.0212	64.6159	134.14	117.649	61.599	23.1298	142.329	6.12098	325.476	13.3824	62.9577
ANXA10	ENSG00000109511	11199	annexin A10	0	0.218262	0	0	0	0	0	7.40254	0	0	0.463554
ANXA11	ENSG00000122359	311	annexin A11	26.7118	30.5128	38.7137	51.591	44.9158	46.1671	68.1334	13.4363	68.2125	142.513	66.5908
ANXA13	ENSG00000104537	312	annexin A13 isoform b	0.266549	0.189481	0.775179	0.392033	0.177722	0.354477	6.18613	1.32436	0.156041	0	2.4967
ANXA2	ENSG00000182718	302	annexin A2 isoform 2	271.059	170.4	820.365	730.477	533.488	8.01182	69.4046	13.6729	170.635	31.8507	57.2803
ANXA2P1	NA	303	Human lipocortin (LIP) 2 pseudogene mRNA, complete cds-like region.	0.166453	0.829438	0	0.0773819	0.2562	1.9431	8.23203	1.07177	23.6826	5.68635	7.48168
ANXA2P2	ENSG00000231991	304	#N/A	65.0777	122.189	3.09279	3.84244	66.0723	28.0688	188.901	27.7619	461.181	76.9473	167.66
ANXA2P3	NA	305	Human lipocortin (LIP) 2 pseudogene mRNA, complete cds-like region.	0.37892	4.92889	0.0247747	0.0510212	0	0.658271	6.5838	1.08401	14.3037	2.59308	6.96031
ANXA3	ENSG00000138772	306	annexin A3	11.4617	9.88411	18.5143	20.1135	15.4448	4.94473	12.3001	0.62036	62.9519	2.72975	3.19782
ANXA4	ENSG00000196975	307	annexin IV	22.1722	18.7705	27.6022	30.8083	25.2745	7.539	32.5582	22.9579	38.4808	11.0102	22.0151
ANXA5	ENSG00000164111	308	annexin 5	129.522	127.469	267.619	265.319	195.518	85.2631	249.971	88.2868	288.5	37.5658	224.739
ANXA6	ENSG00000197043	309	annexin VI isoform 1	94.6015	76.1067	91.4231	151.38	221.472	81.9257	116.09	66.2657	75.3561	139.825	71.7457
ANXA7	ENSG00000138279	310	annexin VII isoform 1	52.8732	40.3597	54.0446	62.686	65.1003	57.7626	36.6853	32.6078	51.2748	85.144	47.3961
ANXA8	ENSG00000265190	653145	annexin A8	0	0	2.34928e-05	1.43436e-05	0	0	0	0	0.0991725	0	0.00892328
ANXA8L1	ENSG00000264230	728113	annexin A8-like 1	0	0	0.0761768	0.0767054	0	0	0	0	0.0983702	0	0.00882984
ANXA8L2	NA	NA	annexin A8L2	1.36755	0.892211	1.66986	2.45979	0.971483	0.0127173	0.202206	0.302195	18.3963	0.0711417	4.32514
ANXA9	ENSG00000143412	8416	annexin A9	3.34751	2.06472	4.39875	3.82054	4.2232	4.59919	3.23334	7.50396	0.830619	0.543325	2.48014
AOAH	ENSG00000136250	313	#N/A	3.40891	4.58203	3.35272	3.22159	2.91515	1.43167	0.379903	1.77333	6.50577	0.397352	0.766361
AOC2	NA	314	amine oxidase, copper containing 2 isoform a	0.77358	0.809354	0.368511	0.541751	0.773326	1.04465	0.368185	0.286243	1.03242	0.494626	2.28556
AOC3	NA	8639	amine oxidase, copper containing 3 precursor	1.38337	2.88617	4.49145	4.47973	11.4222	2.00974	90.4415	3.78052	164.16	11.5055	59.7574
AOC4	NA	NA	Homo sapiens amine oxidase pseudogene mRNA, splice variant HLAO1.	0.568071	1.85411	0.0819899	0.0651426	0.503379	0.0584303	0.282167	2.04487	1.21859	0.0591365	0.429101
AOX1	ENSG00000138356	316	aldehyde oxidase 1	7.53994	6.38818	3.54028	4.17386	3.99357	0.461686	20.7487	266.491	9.86133	4.35808	32.8689
AOX2P	ENSG00000243478	344454	Homo sapiens aldehyde oxidase-like protein (AOX2) pseudogene mRNA, partial sequence.	0.301142	1.18863	0.0119448	0	0	0.0232159	0.014466	0.0164968	0	0	0.0993545
AP1AR	ENSG00000138660	55435	adaptor-related protein complex 1 associated	7.61124	5.78599	2.54931	6.85177	9.27892	9.11267	5.76793	2.6223	6.03526	2.28471	11.0773
AP1B1	ENSG00000100280	162	adaptor-related protein complex 1 beta 1 subunit	23.1231	21.9675	22.361	35.065	47.1032	31.6512	13.4876	17.966	15.9925	14.9786	30.6445
AP1G1	NA	164	adaptor-related protein complex 1, gamma 1	21.1875	17.0027	5.07744	9.5065	14.8528	10.6684	6.41915	7.74277	10.8138	10.1993	18.8704
AP1G2	ENSG00000213983	8906	adaptor-related protein complex 1, gamma 2	4.19751	6.25431	10.8011	8.7229	5.1364	3.57262	2.32542	1.4114	7.17032	0.723116	2.30583
AP1M1	ENSG00000072958	8907	adaptor-related protein complex 1, mu 1 subunit	19.0232	18.51	46.7333	43.4816	48.5172	39.3165	22.8141	25.393	15.099	35.8862	48.2742
AP1M2	ENSG00000129354	10053	adaptor-related protein complex 1, mu 2 subunit	0.152449	0.228719	0.121381	0.0472754	0.0405585	0.185617	6.15127	0.381199	11.9254	0	9.69532
AP1S1	ENSG00000106367	1174	adaptor-related protein complex 1, sigma 1	15.3946	13.898	37.9655	38.9003	49.1625	46.4214	13.2904	9.23928	10.5454	3.49074	18.051
AP1S2	ENSG00000182287	8905	adaptor-related protein complex 1 sigma 2	42.7823	32.3323	41.1575	58.3527	51.7314	16.4394	30.6175	1.89662	9.52153	19.5816	17.3339
AP1S3	ENSG00000152056	130340	adaptor-related protein complex 1, sigma 3	4.20134	9.48367	0.424258	0.657666	1.07845	0.456792	0.161149	0.354339	1.67874	0.041547	3.48332
AP2A1	ENSG00000196961	160	adaptor-related protein complex 2, alpha 1	24.6725	20.6399	23.3274	38.5228	55.3722	55.5629	24.5504	16.0759	20.7323	83.8594	72.7242
AP2A2	ENSG00000183020	161	adaptor-related protein complex 2, alpha 2	17.3592	17.0131	20.7426	28.8088	38.2821	28.5527	16.9503	11.4667	13.4788	12.5223	27.7377
AP2B1	ENSG00000006125	163	adaptor-related protein complex 2, beta 1	57.7009	43.9619	21.8941	38.5852	64.912	70.0684	32.5731	7.29018	30.2829	21.5391	53.4718
AP2M1	ENSG00000161203	1173	adaptor-related protein complex 2, mu 1 subunit	99.1613	87.355	269.575	241.51	223.424	301.543	190.507	65.2807	123.809	75.3623	195.405
AP2S1	ENSG00000042753	1175	adaptor-related protein complex 2, sigma 1	26.1914	29.3523	158	117.436	74.3585	41.3902	32.165	42.8738	45.3753	31.5483	39.1728
AP3B1	ENSG00000132842	8546	adaptor-related protein complex 3, beta 1	13.0029	11.7689	4.92267	8.82838	6.53656	4.80574	10.5259	3.69045	5.42247	4.69356	8.52622
AP3B2	ENSG00000103723	8120	adaptor-related protein complex 3, beta 2	9.96689	8.14609	8.00914	14.4497	30.4202	27.9003	0.456616	0.0287596	0.00551917	0.343192	5.39951
AP3D1	ENSG00000065000	8943	adaptor-related protein complex 3, delta 1	28.9347	22.4846	22.7735	34.0903	48.5979	31.2145	24.9766	27.1377	15.2116	45.2093	45.8715
AP3M1	ENSG00000185009	26985	adaptor-related protein complex 3, mu 1 subunit	13.9429	12.0366	5.94193	10.419	13.8167	4.95751	9.74969	4.67244	5.04813	6.14013	10.5196
AP3M2	ENSG00000070718	10947	adaptor-related protein complex 3, mu 2 subunit	10.8409	5.57971	4.06574	8.48754	14.3968	18.7749	4.97581	0.421926	6.21794	1.49246	11.7757
AP3S1	ENSG00000177879	1176	adaptor-related protein complex 3, sigma 1	28.3746	22.1349	44.3598	48.2814	40.4086	25.1034	51.9238	14.6057	27.8416	12.3372	49.6117
AP3S2	ENSG00000157823	10239	adaptor-related protein complex 3, sigma 2	13.0253	7.53401	5.3507	9.17061	15.8685	9.38351	4.38701	5.17352	3.69047	7.74171	6.25154
AP4B1	ENSG00000134262	10717	adaptor-related protein complex 4, beta 1	6.03787	5.48379	5.58833	7.72015	9.41311	5.02151	3.78773	2.33939	3.42356	3.36291	6.96013
AP4E1	ENSG00000081014	23431	adaptor-related protein complex 4, epsilon 1	4.96287	4.26995	1.09689	2.00299	2.87403	1.82747	0.988812	0.888077	0.994983	3.20812	3.64378
AP4M1	ENSG00000221838	9179	adaptor-related protein complex 4, mu 1 subunit	3.45236	4.84811	11.0644	8.34541	8.63959	2.562	5.42736	1.05235	2.13028	5.08613	12.5226
AP4S1	ENSG00000100478	11154	adaptor-related protein complex 4, sigma 1	5.44151	5.66856	3.33829	4.22501	4.34077	6.93523	3.9379	0.877879	1.98785	1.31907	6.82615
APAF1	NA	317	apoptotic peptidase activating factor 1 isoform	4.73119	4.21987	1.2472	2.17566	3.2212	4.35462	2.65797	0.623704	2.66101	0.923995	3.08351
APBA1	ENSG00000107282	320	amyloid beta A4 precursor protein-binding,	12.176	10.0723	4.35569	9.81806	27.838	15.9032	1.86837	1.54258	0.332267	0.422163	3.9277
APBA2	ENSG00000034053	321	amyloid beta A4 precursor protein-binding,	6.59725	5.26709	4.35222	8.32509	11.688	43.1222	0.501148	0.237606	1.03659	0.0638532	6.70224
APBA3	NA	9546	amyloid beta (A4) precursor protein-binding,	2.22703	2.10075	15.133	10.0483	6.11385	1.48783	5.05445	3.81959	5.23396	11.1724	5.41872
APBB1	NA	322	amyloid beta A4 precursor protein-binding,	29.7449	21.7246	32.1438	50.953	63.3014	127.907	24.0503	2.10749	29.5249	28.0384	26.3488
APBB1IP	ENSG00000077420	54518	amyloid beta (A4) precursor protein-binding,	7.22341	10.7949	8.86273	11.3559	7.51189	5.26124	4.25121	21.1069	6.80098	1.30815	2.45027
APBB2	ENSG00000163697	323	#N/A	13.9165	12.5268	2.86491	6.6097	11.5249	12.0132	9.00208	1.66888	7.81367	2.34456	7.39179
APBB3	ENSG00000113108	10307	#N/A	12.5425	10.3575	30.7896	25.6633	25.8949	7.83542	1.69824	2.29617	3.79406	1.94856	9.69819
APC	ENSG00000134982	324	adenomatous polyposis coli	23.4921	17.3292	2.28136	6.7322	6.18231	17.6441	2.46452	0.758702	1.04024	4.73933	3.4599
APC2	ENSG00000115266	10297	adenomatosis polyposis coli 2	8.37752	4.93475	7.3709	12.0701	28.8959	33.2408	0.604025	0.106456	0.0950643	0.0741589	0.703208
APCDD1	ENSG00000154856	147495	adenomatosis polyposis coli down-regulated 1	28.2637	18.0749	27.9596	27.1459	17.2186	14.4501	7.16487	0.563179	6.24958	2.28444	10.8279
APCDD1L	ENSG00000198768	164284	adenomatosis polyposis coli down-regulated	0.038267	0.258166	0.00851384	0	0.0801027	0	0.476283	0	0.0497394	0	0.081066
APCS	ENSG00000132703	325	serum amyloid P component precursor	0	0	0	0	0	0.0221493	0.018544	1324.81	0	0	0.0161757
APEH	ENSG00000164062	327	N-acylaminoacyl-peptide hydrolase	13.1556	12.9079	16.569	23.308	28.8378	14.5456	12.3144	29.2933	11.3205	69.3725	21.0364
APEX1	ENSG00000100823	328	APEX nuclease 1	30.9899	22.2028	61.3318	53.2478	46.0149	57.7595	63.6582	38.3519	40.3183	58.635	50.7019
APEX2	ENSG00000169188	27301	apurinic/apyrimidinic endonuclease 2	4.77757	4.04504	11.0305	9.22544	5.74721	3.14056	4.7266	8.59699	7.6222	8.17802	8.67155
APH1A	ENSG00000117362	51107	anterior pharynx defective 1 homolog A isoform	28.6758	23.46	48.8459	51.7254	51.5388	33.1745	37.5294	40.1324	75.2854	29.7965	35.9988
APH1B	ENSG00000138613	83464	presenilin stabilization factor-like isoform 2	6.91091	5.57146	2.97291	5.7476	9.83566	7.34181	2.36501	0.848468	3.1253	1.78004	27.8129
API5	ENSG00000166181	8539	apoptosis inhibitor 5 isoform a	27.1882	20.7675	10.1436	18.1691	23.2551	22.3193	19.4468	8.5173	12.0498	10.1948	15.7113
APIP	NA	51074	APAF1 interacting protein	13.6698	10.8426	21.2598	21.1419	14.1934	5.69781	7.936	5.62005	7.62234	8.07882	5.37438
APITD1	ENSG00000175279	378708	apoptosis-inducing, TAF9-like domain 1 isoform	2.28237	2.84402	5.10752	4.24809	2.93208	0.773436	0.63055	0.736119	0.638362	0.350181	25.7484
APITD1-CORT	ENSG00000251503	100526739	apoptosis-inducing, TAF9-like domain 1 isoform	0.498885	2.7765e-07	0.294616	0.787441	0.387669	5.08336	3.33683	2.28034	2.78458	0.18239	9.35533
APLF	ENSG00000169621	200558	aprataxin and PNKP like factor	3.22489	3.84657	0.251914	0.734142	0.57509	0.146354	0.768192	0.0963758	0.319428	0.282781	1.42208
APLN	ENSG00000171388	8862	apelin preproprotein	0.728344	0.145156	0.137948	0.156156	0.526778	11.8723	1.61943	0.0369373	5.41813	0.10534	0.936089
APLNR	ENSG00000134817	187	apelin receptor	11.7949	1.1157	1.7098	1.85976	2.63347	45.553	2.51753	0.751683	1.9643	1.09127	1.29605
APLP1	NA	333	amyloid precursor-like protein 1 isoform 1	22.3152	10.7971	21.5317	34.5577	48.0906	436.416	4.73603	0.0545699	1.53883	0.319972	7.5892
APLP2	ENSG00000084234	334	amyloid beta (A4) precursor-like protein 2	221.21	142.846	117.498	202.967	219.492	158.369	178.182	76.0752	256.551	44.9207	141.751
APOA1	ENSG00000118137	335	apolipoprotein A-I preproprotein	0.311765	0.482455	4.93554	3.20944	3.56698	0.337024	0.129764	4998.83	1.34295	0.135929	276.364
APOA1BP	ENSG00000163382	128240	apolipoprotein A-I binding protein precursor	15.5813	15.0663	58.0271	49.962	34.7067	36.5773	46.7625	34.5536	33.5456	38.6199	54.5139
APOA2	ENSG00000158874	336	apolipoprotein A-II preproprotein	0	0	0.0995877	0.0907974	0	0	0.0421091	5169.85	0.513037	0.039652	0.776522
APOA4	ENSG00000110244	337	apolipoprotein A-IV precursor	0	0.145529	0	0	0	0	0.322092	133.537	0	0	0.0642403
APOA5	ENSG00000110243	116519	#N/A	0	0.218206	0	0	0	0	0	267.221	0	0	0.0602099
APOB	ENSG00000084674	338	apolipoprotein B precursor	2.09066	1.68979	0.27001	0.297748	0.106769	0.0528681	0.191822	307.792	0.0126621	0.152438	0.130992
APOBEC1	ENSG00000111701	339	apolipoprotein B mRNA editing enzyme	0	0	0	0	0	0	0	0.0825477	0	0	0.261689
APOBEC2	ENSG00000124701	10930	apolipoprotein B mRNA editing enzyme, catalytic	0.559539	0.431996	0.112601	0.12339	0.315994	0.085277	0.377674	0.0425106	0.195114	82.0205	3.07903
APOBEC3A	ENSG00000128383	200315	#N/A	0.273965	0.88318	0.676985	0.543104	0.239171	0.073207	0.14232	0.0901197	9.40925	0	0.153982
APOBEC3B	ENSG00000179750	9582	apolipoprotein B mRNA editing enzyme, catalytic	0	0.223506	1.17928	0.469939	0.183125	0.0636582	0.185378	0.0874513	1.78811	0	0.170572
APOBEC3C	ENSG00000244509	27350	apolipoprotein B mRNA editing enzyme, catalytic	11.4227	13.0102	10.6196	10.1809	10.7036	1.7833	17.0482	1.85262	10.032	1.47634	27.3836
APOBEC3D	ENSG00000243811	140564	apolipoprotein B mRNA editing enzyme, catalytic	4.68013	7.11741	0.783959	1.1594	1.44516	0.11328	1.02002	0.135229	2.32105	0.419289	1.82105
APOBEC3F	ENSG00000128394	200316	apolipoprotein B mRNA editing enzyme, catalytic	2.74022	4.19456	2.40957	4.05933	2.99123	0.227238	1.27782	0.412918	2.1956	0.490544	3.71641
APOBEC3G	ENSG00000239713	60489	apolipoprotein B mRNA editing enzyme, catalytic	2.42945	4.93002	6.26993	8.21593	5.95588	0.873489	2.19587	0.729136	9.08172	0.560322	7.94708
APOBEC3H	ENSG00000100298	164668	#N/A	0.31092	0.576533	0.538854	0.364872	0.253359	0.382638	0	0	0.145383	0	0.20849
APOBEC4	ENSG00000173627	403314	apolipoprotein B	0	0.0952687	0	0.0116507	0	0.0308139	0	0	0.982584	0	2.4779
APOBR	ENSG00000184730	55911	apolipoprotein B48 receptor	1.91895	0.788398	1.08941	1.47638	1.09678	1.74811	4.07932	0.817513	4.42169	0.388205	1.98611
APOC1	NA	341	apolipoprotein C-I precursor	20.3188	21.0286	133.843	116.764	42.7092	19.7579	13.311	3311.82	195.984	12.3105	14.6867
APOC1P1	ENSG00000214855	342	#N/A	0.305713	0.918972	0.27126	0.282968	0	0.103526	0	9.17236	0.137668	0.303038	0.0222747
APOC2	ENSG00000234906	344	apolipoprotein C-II precursor	2.69701	3.15259	13.874	13.4941	12.6569	10.0498	0.584278	2162.53	3.46607	0	0.352086
APOC3	ENSG00000110245	345	apolipoprotein C-III precursor	0	0	0	0	0	0	0.663265	4715.41	0.351032	0.038469	0
APOC4	ENSG00000267467	346	apolipoprotein C-IV precursor	1.19826	6.68292	0.228108	0.207158	0.23644	0	0	69.6483	0	0	0
APOD	ENSG00000189058	347	apolipoprotein D precursor	3899.48	2145.63	7550.46	6369.3	4017.84	496.148	701.523	0.66875	127.642	1098.69	243.835
APOE	ENSG00000130203	348	apolipoprotein E precursor	222.858	168.964	2515.07	1785.25	1282.46	515.563	172.27	3026.54	199.265	15.9139	292.28
APOF	NA	319	apolipoprotein F precursor	0.414973	1.68525	0.0359377	0	0	0.0228702	0	133.56	0	0	0.336685
APOH	NA	350	apolipoprotein H precursor	0	0	0.311585	0.470513	0.301119	0.0433558	0.639792	2959.07	1.45204	0.0126289	0.264268
APOL1	ENSG00000100342	8542	apolipoprotein L1 isoform a precursor	16.944	34.0811	26.5329	52.555	11.3138	5.11652	31.2613	22.2994	84.9608	7.50664	27.5727
APOL2	ENSG00000128335	23780	apolipoprotein L2	30.4061	29.4888	19.4477	44.1829	43.6088	27.888	11.5823	11.5744	42.7207	11.1688	10.9602
APOL3	ENSG00000128284	80833	apolipoprotein L3 isoform 1	16.9653	18.7467	20.317	33.5826	12.8415	4.16222	46.3261	3.63189	73.5231	10.2687	17.1186
APOL4	ENSG00000100336	80832	apolipoprotein L4 isoform 1	8.45528	14.9002	4.12047	8.88898	2.6727	1.49341	3.96831	0.00447243	3.49017	0.367822	1.4419
APOL5	ENSG00000128313	80831	apolipoprotein L5	0	0.0473734	0	0	0	0.0183986	0	1.1257	0.0263108	0	0.231169
APOL6	ENSG00000221963	80830	apolipoprotein L6	11.9449	20.1894	1.55548	5.82873	3.65254	2.09772	7.23186	5.74373	11.0597	2.04774	4.37061
APOLD1	ENSG00000178878	81575	apolipoprotein L domain containing 1 isoform 1	20.5025	7.19602	5.06022	6.67673	8.94302	14.3897	32.3842	1.75905	12.0151	14.0476	3.02126
APOM	ENSG00000204444	55937	apolipoprotein M	0.711082	0.377479	0.880196	1.1262	1.08842	1.64503	0.925925	91.3217	0.770334	0.876923	5.9999
APOO	ENSG00000184831	79135	apolipoprotein O precursor	13.7131	10.1339	24.2183	25.9145	19.1543	22.8486	5.68937	3.06109	4.15629	6.01152	18.5338
APOOL	ENSG00000155008	139322	apolipoprotein O-like precursor	12.0603	10.0033	1.52233	3.46727	6.12737	4.83338	3.43951	3.66728	2.15704	4.82845	3.33841
APP	ENSG00000142192	351	amyloid beta A4 protein isoform a precursor	337.99	260.073	176.97	345.602	419.134	460.477	275.217	78.7771	263.924	36.4522	183.111
APPBP2	ENSG00000062725	10513	amyloid beta precursor protein-binding protein	13.989	10.6283	2.79844	5.97374	8.04851	12.9252	6.75857	1.79954	3.68757	5.44667	19.0253
APPL1	ENSG00000157500	26060	adaptor protein, phosphotyrosine interaction, PH	14.8071	14.2988	3.55697	7.74255	10.2717	10.5253	11.7726	2.76869	5.56997	21.0652	11.9293
APPL2	ENSG00000136044	55198	adaptor protein, phosphotyrosine interaction, PH	12.219	9.90571	6.4082	8.71734	8.96925	9.27678	6.58557	3.56257	7.69657	3.94126	15.8228
APRT	NA	353	adenine phosphoribosyltransferase isoform a	15.4587	16.1607	100.774	80.5466	42.8888	10.274	41.8144	58.0695	49.8606	39.2227	36.6293
APTX	ENSG00000137074	54840	#N/A	9.00895	6.59713	13.7811	13.7284	13.5888	10.9283	8.68029	5.74669	7.02284	3.97915	13.1494
AQP1	ENSG00000240583	358	#N/A	72.4763	80.2253	75.7271	140.943	213.028	110.15	327.621	11.1702	520.028	63.2642	88.6163
AQP10	ENSG00000143595	89872	aquaporin 10	0	0.220319	0	0	0	0	0	0	0.627357	0.0908003	0.152351
AQP11	ENSG00000178301	282679	aquaporin 11	1.78978	2.06242	1.22298	1.67149	3.09847	1.23519	0.234984	2.20186	0.0580062	0.268	3.59554
AQP12A	ENSG00000184945	375318	aquaporin 12A	0.248533	0.0466825	0.0625476	0	0.391199	0	0.113181	0.0144035	0	0	0.0161325
AQP12B	ENSG00000185176	653437	aquaporin 12B	0.229045	0.0440816	0	0.0988932	0.579375	0	0.300719	0.0137645	0	0	0.0153084
AQP2	NA	359	aquaporin 2	0	0	0	0.0153213	0	0	0	0	0.0333647	0	5.44447
AQP3	ENSG00000165272	360	aquaporin 3	12.891	6.02871	10.6271	9.46963	8.03388	0.752227	6.70377	97.5221	172.111	2.25519	5.50963
AQP4	ENSG00000171885	361	aquaporin 4 isoform a	12.8952	1.24512	0.184755	0.79007	1.29523	230.316	0.358061	0.0815992	33.6674	2.02333	0.79028
AQP5	NA	362	aquaporin 5	0	0	0.437494	0.46333	0.754442	0.389903	0.0367568	0	15.3202	0	83.4807
AQP6	ENSG00000086159	363	aquaporin 6	0.795659	2.06207	0.0954612	0.165098	0.406738	0.60063	0.0781494	0.0383291	0.117033	0	0.235219
AQP7	ENSG00000165269	364	aquaporin 7	9.83249	3.88327	1.40708	1.55723	4.3066	0.0874468	5.68519	4.69422	0.769252	3.72296	11.311
AQP7P1	ENSG00000186466	375719	Homo sapiens cDNA FLJ46364 fis, clone TESTI4051015.	22.7934	8.26966	5.86644	7.00946	8.23938	0.302547	10.1968	0.316752	0.19625	0.680845	1.50595
AQP7P3	ENSG00000279688	441432	Homo sapiens aquaporin 7 pseudogene 1, mRNA (cDNA clone IMAGE:6191443).	12.9581	1.99157	5.1532	5.60216	5.17661	0.569698	11.4911	3.4998	1.61054	1.08189	1.80799
AQP8	ENSG00000103375	343	aquaporin 8	0.0732026	0.249971	0.301635	0.235274	0.121227	0.483057	0.577026	0	0	0	0.166215
AQP9	ENSG00000103569	366	aquaporin 9	0.410295	1.35904	0.43492	1.18869	0.0189884	0.61637	0.53838	45.2782	15.3369	0.0819933	3.3037
AQPEP	NA	NA	laeverin	0.0612264	0.0193318	0.0376298	0.0126955	0.175383	0.0154622	1.9202	0.00202451	0.138689	0.3808	0.356552
AQR	NA	9716	aquarius	8.55065	7.74331	1.9346	3.63457	4.26789	3.32266	4.56184	2.12352	3.56407	3.3087	9.3296
AR	ENSG00000169083	367	androgen receptor isoform 1	3.34288	3.32994	0.0999499	0.556159	1.9393	0.634664	0.929824	4.98649	0.661148	1.47612	4.51865
ARAF	ENSG00000078061	369	v-raf murine sarcoma 3611 viral oncogene	12.9611	12.4809	17.7824	22.476	17.1277	8.06183	19.6109	15.02	19.7926	66.2828	15.7232
ARAP1	ENSG00000186635	116985	ArfGAP with RhoGAP domain, ankyrin repeat and PH	11.8784	14.665	16.6763	22.0656	18.8521	8.36106	12.6779	6.71417	21.2919	5.51139	10.4087
ARAP2	ENSG00000047365	116984	ArfGAP with RhoGAP domain, ankyrin repeat and PH	7.36	6.18166	0.902183	2.13575	2.48258	9.0919	1.38462	0.64374	6.01689	0.202015	2.53825
ARAP3	ENSG00000120318	64411	ArfGAP with RhoGAP domain, ankyrin repeat and PH	1.97228	2.69449	3.04842	3.92915	3.91055	2.27728	4.30514	0.799399	12.6181	0.653494	2.48228
ARC	ENSG00000198576	23237	activity-regulated cytoskeleton-associated	0.517129	1.02011	3.32258	3.5567	4.23	4.28423	0.200709	0.159437	3.45852	0.0109056	0.552745
ARCN1	ENSG00000095139	372	archain isoform 2	45.9014	33.0122	16.0016	34.3108	38.694	27.8093	34.7412	18.0791	36.6703	23.2448	42.3277
AREG	ENSG00000109321	374	amphiregulin preproprotein	1.55956	0.381838	0.84641	0.801232	0.608014	0.264996	5.85258	0.128671	9.18994	58.584	4.90106
ARF1	ENSG00000143761	375	ADP-ribosylation factor 1	100.192	91.3007	285.596	228.311	208.028	158.142	183.704	128.486	315.853	268.353	207.36
ARF3	ENSG00000134287	377	ADP-ribosylation factor 3	80.0529	54.5546	42.5412	64.5899	89.2196	224.306	69.0809	17.1974	74.903	8.05121	91.8053
ARF4	ENSG00000168374	378	ADP-ribosylation factor 4	55.5703	61.4418	96.3472	99.0683	72.2832	41.4207	64.3629	60.336	94.6963	21.8189	76.2958
ARF5	ENSG00000004059	381	ADP-ribosylation factor 5	30.3396	32.7662	146.197	116.566	107.879	72.9871	51.6053	47.3436	80.2742	51.3215	67.7109
ARF6	ENSG00000165527	382	ADP-ribosylation factor 6	19.1763	17.7659	8.95588	15.9998	13.3198	9.43468	16.6303	8.60619	22.7155	15.4961	18.645
ARFGAP1	ENSG00000101199	55738	ADP-ribosylation factor GTPase activating	10.8777	10.1942	21.9862	26.9917	24.7969	18.591	13.9925	6.42392	10.6081	2.90455	21.814
ARFGAP2	ENSG00000149182	84364	ADP-ribosylation factor GTPase activating	20.1012	14.739	22.4549	28.0631	37.3967	38.7601	21.8095	17.7124	17.3718	38.5145	29.2442
ARFGAP3	ENSG00000242247	26286	ADP-ribosylation factor GTPase activating	19.0668	14.1077	9.15184	14.2123	10.7716	12.5036	18.3231	10.7067	29.7379	17.799	34.6779
ARFGEF1	ENSG00000066777	10565	brefeldin A-inhibited guanine	15.4443	13.8892	2.53002	5.70606	8.34761	4.61115	6.28424	1.67113	4.69561	4.7629	16.6639
ARFGEF2	ENSG00000124198	10564	ADP-ribosylation factor guanine	13.6355	11.3037	1.9593	5.53378	9.36505	10.1143	4.66704	3.98035	3.75059	5.5456	9.76165
ARFIP1	NA	27236	ADP-ribosylation factor interacting protein 1	9.29817	9.67144	6.06866	10.4317	12.6699	5.67707	12.0025	3.79408	6.75666	3.21279	12.3618
ARFIP2	ENSG00000132254	23647	ADP-ribosylation factor interacting protein 2	9.53965	8.0354	9.14187	11.4028	13.6096	14.068	8.33959	8.04121	15.1627	6.43872	11.5716
ARFRP1	ENSG00000101246	10139	ADP-ribosylation factor related protein 1	10.6175	5.50572	17.3425	21.5307	17.4015	9.3741	11.4798	4.75994	11.0683	6.505	11.7804
ARG1	ENSG00000118520	383	arginase 1	0.0509698	2.01376	1.95185	3.5459	0.301242	0.0746869	0.312281	401.554	3.17101	0	0.0936026
ARG2	NA	384	arginase 2 precursor	17.4267	16.1563	16.3712	18.5924	20.9665	10.7033	6.73306	2.45629	7.78502	18.7168	6.50593
ARGFX	ENSG00000186103	503582	arginine-fifty homeobox	4.24255	10.0989	0.00319584	0	0.0533189	0	0.00244144	0	0	0	0.0156788
ARGFXP2	NA	503640	Homo sapiens arginine-fifty homeobox pseudogene 2 (ARGFXP2), non-coding RNA.	0.985335	1.57131	0	0.0577556	0.0937142	0.130735	0.0489167	0.0508772	0.125851	0	0.0276013
ARGLU1	ENSG00000134884	55082	arginine and glutamate rich 1	35.4415	36.0369	50.6229	54.7364	28.3886	17.3525	15.2285	7.57725	25.7555	7.69082	18.4155
ARHGAP1	ENSG00000175220	392	Rho GTPase activating protein 1	21.4284	25.7976	21.8755	26.0806	32.2019	26.5676	40.0266	11.904	21.6219	33.9102	43.7018
ARHGAP10	ENSG00000071205	79658	Rho GTPase activating protein 10	28.0297	20.3432	10.101	12.0517	13.3754	1.61619	22.9733	2.59058	5.35758	20.7834	19.3784
ARHGAP11A	ENSG00000198826	9824	Rho GTPase activating protein 11A isoform 1	0.772857	1.41849	0.24755	0.479864	0.432424	0.423956	0.738763	0.118211	0.380342	0.290771	3.12571
ARHGAP11B	NA	89839	Rho GTPase activating protein 11B	0.364706	2.02672	0.311924	0.35596	0.123007	0.383302	0.448406	0.094603	0.302095	0.193478	2.58817
ARHGAP12	ENSG00000165322	94134	Rho GTPase activating protein 12	16.8784	16.8205	4.66414	10.3625	11.0488	8.29093	6.3139	2.85667	5.47647	2.94737	5.592
ARHGAP15	ENSG00000075884	55843	ARHGAP15	4.76463	6.23301	11.6076	14.2975	13.0912	0.924347	3.82955	0.931543	8.533	0.810601	5.5237
ARHGAP17	NA	55114	nadrin isoform 1	13.358	13.6673	12.1648	17.2262	21.9955	5.80288	12.7808	3.29201	15.4772	17.5196	18.5773
ARHGAP18	ENSG00000146376	93663	Rho GTPase activating protein 18	8.29151	8.46374	3.69111	7.8751	7.3577	1.58751	3.49539	0.922441	17.3467	1.07734	7.28141
ARHGAP19	ENSG00000213390	84986	Rho GTPase activating protein 19	29.3559	19.8439	6.20901	15.4032	26.3946	3.05158	3.07885	0.869915	2.99817	0.469749	9.35208
ARHGAP20	ENSG00000137727	57569	Rho GTPase activating protein 20	3.14554	3.36869	0.821923	1.78005	3.53996	2.44708	1.80919	0.278209	4.29435	0.562748	6.12827
ARHGAP21	ENSG00000107863	57584	Rho GTPase activating protein 21	15.9206	13.0283	4.5438	8.2072	6.9413	44.2498	7.61813	2.65191	9.24254	5.08772	13.1773
ARHGAP22	ENSG00000128805	58504	Rho GTPase activating protein 2	4.54182	4.15897	5.89472	7.83784	11.1354	3.87787	0.487415	0.0358766	0.302952	0.242277	2.33793
ARHGAP23	ENSG00000275832	57636	#N/A	13.0606	10.5644	10.0151	17.7663	20.8043	51.7886	10.9964	1.83621	36.2068	5.44054	15.3154
ARHGAP24	ENSG00000138639	83478	Rho GTPase activating protein 24 isoform 1	10.0348	7.39418	3.36903	6.06433	7.73626	7.47549	4.34026	0.860126	5.47665	1.12162	3.1325
ARHGAP25	ENSG00000163219	9938	Rho GTPase activating protein 25 isoform a	1.15179	2.14569	1.70164	2.51063	1.19184	1.16906	1.29731	1.1673	13.3112	0.618625	2.2243
ARHGAP26	ENSG00000145819	23092	GTPase regulator associated with the focal	13.7286	9.49052	2.21878	4.28128	4.47494	12.4547	3.58775	0.914048	4.39353	4.67945	4.45403
ARHGAP27	ENSG00000159314	201176	Rho GTPase activating protein 27 isoform b	2.98351	3.41149	6.2276	8.61072	7.85402	1.99083	4.2274	1.61812	14.1936	0.43002	4.49271
ARHGAP28	NA	79822	Rho GTPase activating protein 28 isoform a	1.46592	0.688328	0.228643	0.472486	0.494891	0.0990549	0.733829	0.0129413	1.1204	1.94567	14.8314
ARHGAP29	ENSG00000137962	9411	PTPL1-associated RhoGAP 1	10.9821	8.73886	2.73126	4.59203	3.51391	2.58131	4.93688	2.54531	14.6786	1.81459	5.96789
ARHGAP30	ENSG00000186517	257106	Rho GTPase activating protein 30 isoform 1	3.69559	5.25467	2.48023	3.62953	2.59165	1.75051	1.15339	1.49822	7.88458	0.194564	1.67696
ARHGAP31	ENSG00000031081	57514	Cdc42 GTPase-activating protein	15.7768	14.3767	3.20497	7.17008	11.9236	4.20733	6.9179	1.14388	15.119	1.54088	3.90735
ARHGAP32	ENSG00000134909	9743	Rho GTPase-activating protein isoform 1	6.03367	5.84758	1.21926	3.0516	5.02791	19.4317	2.18393	0.66501	2.0051	1.15592	4.64142
ARHGAP33	NA	115703	#N/A	2.7301	1.93645	4.79098	6.11088	6.8193	8.17924	0.852555	0.165671	0.852106	0.52139	10.4154
ARHGAP35	ENSG00000160007	2909	glucocorticoid receptor DNA binding factor 1	31.1712	20.1369	6.13641	14.8899	31.4179	23.3917	13.5036	10.5343	5.91091	14.0281	26.632
ARHGAP36	ENSG00000147256	158763	hypothetical protein LOC158763 precursor	0.0296566	0.0808427	0.0878211	0.25099	0.30243	0.420071	0.0451148	0	0.0496397	3.824	1.16019
ARHGAP39	ENSG00000147799	80728	KIAA1688 protein	7.98145	6.40164	6.49857	11.9467	14.8249	10.5465	1.24593	0.140358	2.22729	0	17.8548
ARHGAP4	ENSG00000089820	393	#N/A	3.88789	6.62936	18.6538	19.7654	8.79437	2.2824	2.58549	1.47585	10.2595	0.813174	4.47497
ARHGAP40	ENSG00000124143	343578	#N/A	0	0	0	0.0117437	0	0.0308481	0	0.00671788	0.113371	0	0.443551
ARHGAP42	ENSG00000165895	143872	Rho-type GTPase-activating protein FLJ32810	7.68639	8.88146	0.720667	2.89491	3.55386	0.913158	1.34225	0.772601	3.65858	0.660764	1.85657
ARHGAP44	ENSG00000006740	9912	Rho GTPase-activating protein RICH2	6.6988	4.63878	2.62446	6.47795	17.1768	14.8071	3.36758	0.32978	6.31431	0.812246	5.35168
ARHGAP5	NA	394	Rho GTPase activating protein 5 isoform a	29.5048	24.1196	2.88996	8.58862	7.46634	17.1108	12.2916	1.91475	9.365	4.37016	13.225
ARHGAP6	ENSG00000047648	395	Rho GTPase activating protein 6 isoform 3	3.1804	2.07769	1.38646	3.05624	2.60163	1.33353	10.4173	0.186599	8.20863	5.10472	4.0821
ARHGAP8	ENSG00000241484	23779	Rho GTPase activating protein 8 isoform 1	1.02537	1.65992	2.08888	1.97337	2.10956	0.489283	3.84338	1.67464	1.11209	0.099199	1.89378
ARHGAP9	ENSG00000123329	64333	Rho GTPase activating protein 9 isoform 3	3.50895	5.2831	15.7181	10.1642	2.7451	0.786009	0.468606	0.192425	12.3341	0.488418	14.4013
ARHGDIA	NA	396	#N/A	99.9892	83.9064	367.254	302.494	255.397	104.837	139.08	44.2835	183.38	65.2676	120.317
ARHGDIB	NA	397	Rho GDP dissociation inhibitor (GDI) beta	17.3138	42.7225	122.894	97.5276	31.954	17.7621	46.4764	31.2463	149.764	19.8434	54.6885
ARHGDIG	ENSG00000242173	398	Rho GDP dissociation inhibitor (GDI) gamma	11.945	9.89661	57.5242	54.9134	54.3953	53.9451	2.81693	0	0.114009	0	5.88964
ARHGEF1	ENSG00000076928	9138	Rho guanine nucleotide exchange factor 1 isoform	8.68875	9.75912	29.5135	26.9068	19.5516	6.38686	10.6724	6.79685	24.026	4.44827	9.98811
ARHGEF10	ENSG00000104728	9639	Rho guanine nucleotide exchange factor 10	27.7013	27.8626	14.0784	28.4879	33.1072	5.45834	8.13623	0.36332	11.7399	1.57476	13.4883
ARHGEF10L	ENSG00000074964	55160	Rho guanine nucleotide exchange factor (GEF)	6.3622	8.29762	8.59517	12.4112	18.0633	7.76218	7.35032	14.6148	4.76865	22.9056	6.2425
ARHGEF11	ENSG00000132694	9826	Rho guanine nucleotide exchange factor (GEF) 11	16.6864	15.3172	8.33847	15.3403	27.3271	12.1468	6.03656	3.27625	4.71054	8.0665	15.5937
ARHGEF12	ENSG00000196914	23365	#N/A	34.5937	27.5965	5.55613	13.2242	18.1662	20.5509	18.4169	12.5938	37.132	19.6355	12.5363
ARHGEF15	ENSG00000198844	22899	#N/A	1.21429	1.42792	2.01874	2.67397	2.80041	0.716121	15.8807	1.00242	10.0126	1.26703	2.73152
ARHGEF16	ENSG00000130762	27237	Rho guanine exchange factor 16	4.74621	4.87677	10.6588	15.4314	12.5759	0.446177	2.11178	1.12224	1.96733	0.64592	1.67884
ARHGEF17	ENSG00000110237	9828	Rho guanine nucleotide exchange factor (GEF) 17	21.6624	17.7934	13.2748	26.1869	34.0375	15.2944	11.472	0.943773	13.5099	3.61478	13.7651
ARHGEF18	NA	23370	Rho/Rac guanine nucleotide exchange factor 18	3.48003	4.12129	4.11442	6.25362	6.09504	11.1873	7.02463	3.56684	6.1296	2.71592	7.75048
ARHGEF19	ENSG00000142632	128272	Rho guanine nucleotide exchange factor (GEF) 19	2.58815	2.20918	3.99725	4.09651	2.78208	0.112548	1.52745	1.02133	1.50539	0.403365	1.44295
ARHGEF2	ENSG00000116584	9181	Rho/Rac guanine nucleotide exchange factor 2	17.09	16.1333	15.1139	19.8314	17.7863	27.8768	15.0754	1.54432	35.9938	8.50693	14.3012
ARHGEF25	ENSG00000240771	115557	RhoA/RAC/CDC42 exchange factor isoform 3	10.0677	10.905	29.7549	22.3096	21.8466	31.1835	41.0841	0.560507	10.677	2.48889	25.0181
ARHGEF26	ENSG00000114790	26084	Src homology 3 domain-containing guanine	19.2862	14.5336	4.74714	11.4504	12.1455	6.7046	8.65258	5.29815	8.22647	0.200108	8.22436
ARHGEF3	ENSG00000163947	50650	Rho guanine nucleotide exchange factor 3 isoform	5.22971	6.82854	3.55456	6.13284	6.42192	20.8695	8.31198	0.552249	11.8885	2.96278	14.8715
ARHGEF33	ENSG00000214694	100271715	DH and coiled-coil domain-containing protein	0.45818	0.760314	0.281001	0.492217	0.427314	0.345105	0.0958248	0.00246336	0.0141807	0.0365337	1.1548
ARHGEF35	ENSG00000213214	445328	Rho guanine nucleotide exchange factor (GEF)	3.60495	3.2483	0.841476	1.89626	1.19869	0.200045	1.91136	1.47444	1.62774	0.16022	1.12948
ARHGEF37	ENSG00000183111	389337	hypothetical protein LOC389337	25.2075	12.7989	6.98991	16.5118	21.1182	10.1558	8.86716	0.765373	2.22485	6.02059	4.23276
ARHGEF38	ENSG00000236699	54848	hypothetical protein LOC54848	0	0.0521295	0	0	0.038826	0	0	0.0648121	0.382847	0	0.0896287
ARHGEF4	ENSG00000136002	50649	Rho guanine nucleotide exchange factor 4 isoform	5.69093	4.32307	10.0166	13.0057	18.4307	48.425	3.45427	0.0370564	1.3177	0.212367	4.80139
ARHGEF40	ENSG00000165801	55701	hypothetical protein LOC55701	13.4228	17.3712	14.4213	30.5457	39.7551	3.95418	5.47902	4.63926	7.59924	5.44696	9.20703
ARHGEF5	ENSG00000050327	7984	rho guanine nucleotide exchange factor 5	3.82797	4.18433	2.26771	3.13352	2.64633	0.611817	2.78882	2.96359	6.77516	0.110798	3.48411
ARHGEF6	ENSG00000129675	9459	Rac/Cdc42 guanine nucleotide exchange factor 6	10.3619	12.9296	4.86977	9.74271	13.0394	9.74318	7.87296	0.802627	9.45651	8.83689	5.73224
ARHGEF7	ENSG00000102606	8874	PAK-interacting exchange factor beta isoform c	14.7123	13.903	8.83427	14.1004	23.1835	25.326	10.2926	3.58833	9.41974	13.7423	16.2959
ARHGEF9	ENSG00000131089	23229	#N/A	11.6143	7.03522	3.14267	6.98105	14.2391	39.4032	4.93467	0.812811	2.51513	0.92059	4.50957
ARID1A	ENSG00000117713	8289	AT rich interactive domain 1A isoform a	23.0886	19.5223	4.23681	7.54134	11.5349	12.2964	8.20523	4.1516	10.259	11.9219	14.6978
ARID1B	ENSG00000049618	57492	AT rich interactive domain 1B (SWI1-like)	12.7283	11.4655	2.11722	5.2654	6.9644	6.01223	7.00005	1.4222	5.42923	12.1917	8.79891
ARID2	ENSG00000189079	196528	AT rich interactive domain 2 (ARID, RFX-like)	9.8401	8.181	0.831528	1.62485	1.89518	2.16282	2.7879	0.737325	2.81073	1.85015	9.02922
ARID3A	NA	1820	AT rich interactive domain 3A (BRIGHT- like)	1.70189	1.69804	0.723974	1.42934	1.00397	0.382606	0.920903	0.259187	1.57433	0.637015	4.15773
ARID3B	ENSG00000179361	10620	AT rich interactive domain 3B	0.778322	1.15133	1.0691	1.15097	1.34771	0.570514	1.07688	0.493245	3.85882	1.03157	20.9152
ARID3C	ENSG00000205143	138715	AT rich interactive domain 3C (BRIGHT- like)	0.080946	0	0.199506	0.243092	0.223594	0.258881	0	0.451692	0	0	0.431187
ARID4A	ENSG00000032219	5926	retinoblastoma-binding protein 1 isoform I	6.63069	6.08297	1.25392	2.94732	1.45803	5.27981	3.73011	0.836857	2.31038	1.66587	3.32275
ARID4B	ENSG00000054267	51742	AT rich interactive domain 4B isoform 1	12.2438	9.46879	2.52696	5.15849	3.2003	7.83517	6.35097	1.44455	6.67091	2.95691	11.5326
ARID5A	ENSG00000196843	10865	AT rich interactive domain 5A	5.29179	4.12061	19.2437	14.7347	11.0102	11.0042	15.7859	5.87707	98.7337	27.7694	14.7383
ARID5B	ENSG00000150347	84159	AT rich interactive domain 5B (MRF1-like)	19.1272	12.8056	2.99863	5.55773	7.15681	10.9207	18.1316	0.875063	18.6188	104.662	10.0644
ARIH1	ENSG00000166233	25820	ariadne ubiquitin-conjugating enzyme E2 binding	24.0629	18.8029	4.30892	9.39359	12.1905	13.1801	13.3407	4.66321	13.3791	24.6666	23.8751
ARIH2	ENSG00000177479	10425	ariadne homolog 2	11.7662	9.762	9.16943	13.1534	16.952	16.2653	10.9369	8.26042	12.9426	24.0694	15.5388
ARL1	NA	400	ADP-ribosylation factor-like 1	26.835	23.1356	12.6528	21.6084	26.0383	32.3842	26.9672	11.0521	19.1673	14.3509	29.6273
ARL10	ENSG00000175414	285598	ADP-ribosylation factor-like 10	4.2316	3.25138	0.585471	1.11167	2.12868	1.42068	0.68025	0.0198046	0.334923	1.42353	0.914655
ARL11	ENSG00000152213	115761	ADP-ribosylation factor-like 11	0.903985	2.91797	0.404632	0.464345	0.180272	0.108089	0.103875	0.132287	0.85	0.100796	0.175848
ARL13A	ENSG00000174225	392509	ADP-ribosylation factor-like 13 isoform a	0	0.24734	0	0	0.187476	0.0283228	0.0591764	0	0	0	6.90756
ARL13B	ENSG00000169379	200894	#N/A	4.25283	4.39895	1.16195	3.31314	2.67449	1.45383	2.34448	0.736624	6.13087	0.354632	3.19034
ARL14	ENSG00000179674	80117	ADP-ribosylation factor-like 14	0	0	0	0	0	0.0209729	2.10384	0.0463876	0	0	0
ARL15	NA	54622	ADP-ribosylation factor-like 15	3.81729	8.04233	2.73205	5.22251	5.24565	4.97929	6.48553	1.108	4.61429	1.50411	5.9383
ARL16	NA	339231	ADP-ribosylation factor-like 16	10.1429	13.5194	23.9927	21.2681	12.131	12.9927	10.4135	4.02711	11.5965	3.02302	14.1171
ARL17A	ENSG00000185829	51326	hypothetical protein LOC51326 isoform a	2.76714	1.41833	1.20138	1.79249	0.742304	0.179464	0.10889	0.252474	0.373875	0.465614	0.416966
ARL17B	ENSG00000228696	100506084	ADP-ribosylation factor-like 17 isoform a	0.56644	1.03098	2.7684e-07	1.08598e-06	0.503838	0.0221123	0	0	0	0	0.259016
ARL2	ENSG00000213465	402	#N/A	45.2491	37.6945	222.941	168.928	87.8154	65.2982	69.6456	7.79479	37.7868	101.827	101.152
ARL2BP	ENSG00000102931	23568	binder of Arl Two	25.5001	24.486	33.2701	36.1614	35.9671	29.4061	29.3843	8.12928	18.9685	17.4152	49.0198
ARL2-SNX15	NA	100528018	#N/A	3.42763	7.81007e-05	1.03484e-11	1.42094	0.000171872	9.63716	13.7783	1.11274	3.51767	7.451	2.91311
ARL3	ENSG00000138175	403	ADP-ribosylation factor-like 3	10.8383	8.70792	13.3327	19.9342	15.4108	23.5775	15.849	1.87268	9.97072	3.88187	17.9081
ARL4A	ENSG00000122644	10124	ADP-ribosylation factor-like 4A	8.6966	8.27028	5.76647	6.16085	3.86584	6.49708	3.47152	1.29453	1.97338	0.527721	18.5783
ARL4C	ENSG00000188042	10123	ADP-ribosylation factor-like 4C	10.9691	9.14302	5.88787	10.3204	12.1363	12.9197	3.39794	1.13981	14.0751	0.628417	1.53418
ARL4D	ENSG00000175906	379	ADP-ribosylation factor-like 4D	18.005	13.2292	45.2334	32.2966	13.4925	5.26684	14.6984	12.0562	24.1403	0.687828	17.1128
ARL5A	ENSG00000162980	26225	ADP-ribosylation factor-like 5A isoform 2	12.7835	16.2029	4.83339	11.259	8.78581	11.9126	13.5465	4.92404	12.728	17.1373	10.4394
ARL5B	ENSG00000165997	221079	ADP-ribosylation factor-like 8	4.82338	5.37564	0.307309	0.969379	1.02291	2.08697	2.57114	2.07461	5.16107	1.30693	3.50953
ARL5C	ENSG00000141748	390790	ADP-ribosylation factor-like 5C	0.0912671	0.241376	0	0	0.076077	0.0320105	0.025119	0	0	0	0
ARL6	ENSG00000113966	84100	ADP-ribosylation factor-like 6	6.33011	3.79401	1.89465	3.03738	2.48475	3.68453	1.68097	0.426738	2.07424	0.677444	4.82882
ARL6IP1	ENSG00000170540	23204	ADP-ribosylation factor-like 6 interacting	97.1159	79.7319	79.5999	117.504	165.295	221.019	80.273	36.8802	57.6232	10.8894	91.6032
ARL6IP4	ENSG00000182196	51329	SRp25 nuclear protein isoform 3	33.4136	23.5595	165.851	123.442	65.7282	85.2039	140.098	57.0517	85.7349	35.7126	105.779
ARL6IP5	ENSG00000144746	10550	ADP-ribosylation-like factor 6 interacting	80.3715	70.4268	93.2194	124.078	124.931	87.1049	85.6562	10.0716	79.4894	80.2442	52.0975
ARL6IP6	ENSG00000177917	151188	ADP-ribosylation-like factor 6 interacting	2.25585	4.47933	4.03197	5.15037	5.91807	2.00746	3.69328	0.458369	3.64962	2.44499	6.52566
ARL8A	ENSG00000143862	127829	ADP-ribosylation factor-like 8A	33.9267	24.6481	65.1214	62.1727	78.5771	61.2327	22.0471	10.8812	28.1174	19.5893	20.8485
ARL8B	ENSG00000134108	55207	ADP-ribosylation factor-like 10C	48.8598	34.621	23.3268	46.1804	62.3178	46.9127	26.1241	7.68533	24.5307	53.0245	25.4057
ARL9	NA	132946	ADP-ribosylation factor-like 9	1.0043	0.223115	1.46305	2.42328	0.962098	1.18403	0.358373	0	0.19048	0	3.72998
ARMC1	ENSG00000104442	55156	armadillo repeat-containing protein	8.48069	9.6174	5.05975	10.3387	8.27296	12.3953	10.3087	3.55656	3.77104	8.67651	9.5369
ARMC10	ENSG00000170632	83787	SVH protein isoform b	18.729	11.3219	16.8555	18.5563	16.0303	13.132	8.4048	4.02355	9.16144	3.23969	13.7333
ARMC2	ENSG00000118690	84071	armadillo repeat containing 2	2.29378	1.38325	0.467682	0.749263	0.720894	0.496572	0.356817	0.0620123	0.928535	0.248416	6.8884
ARMC3	ENSG00000165309	219681	armadillo repeat containing 3	0.0306764	0	0.00732647	0	0	0.638597	0	0	4.23169	0	26.5835
ARMC4	ENSG00000169126	55130	armadillo repeat containing 4	0.194365	0.109947	0.0632588	0.160709	0.125311	0.475992	0.314869	0.0163387	3.63272	0	17.2024
ARMC5	ENSG00000140691	79798	armadillo repeat containing 5 isoform a	2.72635	1.82477	4.80224	5.775	6.71265	5.55584	2.11774	3.30091	1.77779	5.856	5.54506
ARMC6	NA	93436	#N/A	6.21184	4.97501	14.3773	13.6655	14.268	6.63366	4.42162	11.0812	3.49114	5.27235	19.2847
ARMC7	NA	79637	armadillo repeat containing 7	3.94892	3.68342	7.17548	6.72093	6.25844	3.02131	4.63712	3.92877	4.70618	1.70737	5.47292
ARMC8	ENSG00000114098	25852	armadillo repeat containing 8 isoform 1	11.4101	9.33676	3.32583	6.59619	7.63248	10.9783	6.66704	2.3811	6.88159	10.6588	8.23986
ARMC9	ENSG00000135931	80210	armadillo repeat containing 9	2.8727	2.78827	3.96207	4.33178	3.20509	3.52487	5.53562	0.266057	4.25661	0.230413	7.06114
ARMCX1	ENSG00000126947	51309	armadillo repeat containing, X-linked 1	12.5498	13.1417	19.5692	21.2355	29.951	12.8112	42.8531	0.537002	12.436	10.1657	13.8359
ARMCX2	ENSG00000184867	9823	ALEX2 protein	13.938	11.4934	13.2582	21.3078	21.2342	6.81721	11.4078	0.308828	10.0929	1.58244	12.1088
ARMCX3	ENSG00000102401	51566	armadillo repeat containing, X-linked 3	40.3194	31.1587	14.5632	28.4782	35.2522	28.5119	26.2952	5.83784	20.0436	8.51462	21.0806
ARMCX4	ENSG00000196440	100131755	#N/A	2.83869	2.76483	0.780051	1.01726	1.73008	1.52054	0.608971	0.11564	0.461237	0.186657	0.593857
ARMCX5	ENSG00000125962	64860	#N/A	2.85504	2.86793	1.44401	2.27986	2.87419	4.9044	3.72847	1.06113	3.10939	1.03596	6.52837
ARMCX5-GPRASP2	NA	100528062	#N/A	3.27101	3.62682	2.86683	3.03115	5.42474	1.15351	1.37127	0.219126	1.97153	0.0177349	0.492552
ARMCX6	ENSG00000198960	54470	armadillo repeat containing, X-linked 6	10.9082	9.99335	26.8347	25.1155	23.7266	4.21109	8.13313	0.780124	4.68063	1.95947	4.53346
ARMS2	ENSG00000254636	387715	age-related maculopathy susceptibility 2	0.0896081	0.0835895	0	0	0.157348	0	0.0568175	0	0	0	0.478446
ARNT	ENSG00000143437	405	#N/A	18.3774	15.648	5.55928	10.5492	11.7945	5.7301	14.0812	5.05327	16.9974	21.5076	16.91
ARNT2	ENSG00000172379	9915	aryl hydrocarbon receptor nuclear translocator	28.4774	14.536	8.54324	10.7112	11.8547	63.5519	2.68035	0.175084	1.37086	3.50746	5.65758
ARNTL	ENSG00000133794	406	aryl hydrocarbon receptor nuclear	5.02243	4.79466	3.10398	5.25888	3.18032	7.99551	6.06381	7.43867	4.76011	4.90148	7.2535
ARNTL2	ENSG00000029153	56938	aryl hydrocarbon receptor nuclear	1.99653	1.63408	0.632263	0.977821	1.05516	1.42975	1.72905	1.10244	2.85531	0.0414177	1.16122
ARPC1A	ENSG00000241685	10552	#N/A	35.9836	37.0822	94.3162	84.0881	76.7954	38.3386	42.3111	22.9145	31.0342	18.7544	39.9468
ARPC1B	ENSG00000130429	10095	actin related protein 2/3 complex subunit 1B	31.0122	50.2494	245.278	182.25	84.8844	8.34174	54.0109	33.8431	99.0378	8.05434	35.0483
ARPC2	ENSG00000163466	10109	actin related protein 2/3 complex subunit 2	69.1773	66.2889	171.701	159.438	118.98	66.9432	116.726	39.8533	175.466	109.166	142.066
ARPC3	ENSG00000111229	10094	actin related protein 2/3 complex subunit 3	52.3818	53.0611	205.812	178.991	95.5483	37.4232	64.384	46.8707	96.2644	29.6185	61.3524
ARPC4	ENSG00000241553	10093	actin related protein 2/3 complex subunit 4	41.019	40.4376	94.3633	94.7119	85.7667	73.8205	89.2499	37.6115	80.1611	81.8707	91.2712
ARPC4-TTLL3	ENSG00000250151	100526693	#N/A	1.11765	2.10492	2.94634	2.99367	2.92842	0.892778	0.783573	0.112228	2.28147	0.475037	1.72669
ARPC5	ENSG00000162704	10092	actin related protein 2/3 complex subunit 5	41.9329	59.5428	89.136	110.139	74.7836	33.4362	60.4889	17.5077	109.227	6.66644	61.0135
ARPC5L	ENSG00000136950	81873	actin related protein 2/3 complex, subunit	20.0972	11.3598	50.1286	46.2881	39.9221	45.1077	24.7463	19.3494	49.1497	17.7933	55.4375
ARPM1	NA	NA	actin related protein M1	0.915398	0.675704	1.02774	0.901416	1.72195	1.10405	0.17118	0.932219	0.227129	0.322188	24.6872
ARPP19	ENSG00000128989	10776	cyclic AMP phosphoprotein, 19 kD	60.2921	50.6725	16.6123	36.4115	57.1759	58.4606	31.1791	7.86508	30.9329	24.5568	31.7832
ARPP21	ENSG00000172995	10777	cyclic AMP-regulated phosphoprotein, 21 kD	1.00839	0.409199	0.373312	1.01114	1.265	19.3854	0.490433	0.0777147	0.00479048	24.5764	0.558906
ARR3	ENSG00000120500	407	arrestin 3, retinal (X-arrestin)	0.0586945	0.647778	0	0.0276042	0.0957677	0	0.0316815	0	0.120136	0	0.0133171
ARRB1	ENSG00000137486	408	arrestin beta 1 isoform A	20.2448	20.5703	13.7599	15.5204	23.035	24.1369	18.5661	3.62328	18.5564	2.3003	6.58269
ARRB2	ENSG00000141480	409	arrestin, beta 2 isoform 1	17.814	18.2661	44.3936	40.4562	26.3672	32.4777	16.0829	11.9831	51.2393	11.4379	13.9871
ARRDC1	ENSG00000197070	92714	arrestin domain containing 1	4.89534	4.54229	28.6712	18.9869	11.9212	2.82642	8.60328	8.76867	12.4724	6.08716	10.0769
ARRDC2	NA	27106	arrestin domain containing 2 isoform 2	13.5701	4.93507	11.4497	11.6853	11.964	9.72934	17.592	2.55886	23.6514	101.431	5.66491
ARRDC3	ENSG00000113369	57561	arrestin domain containing 3	26.6651	30.51	9.24149	18.7641	24.8866	7.45589	33.8765	5.64755	37.5523	30.5785	14.863
ARRDC4	ENSG00000140450	91947	arrestin domain containing 4	14.0336	10.5903	4.66855	8.98217	11.6326	9.70697	19.7575	2.03015	9.61696	1.52843	11.983
ARRDC5	NA	645432	arrestin domain containing 5	0.143109	0.607065	0.0733752	0.209235	0.240411	0.0175199	0.0430088	0.0375505	0.14045	0	11.4945
ARSA	ENSG00000100299	410	arylsulfatase A isoform a precursor	5.30985	6.38009	11.4345	14.4614	11.2923	4.85804	4.17578	3.41648	6.99493	1.96796	5.43923
ARSB	ENSG00000113273	411	arylsulfatase B isoform 1 precursor	5.36779	3.74665	2.20591	2.51963	2.60421	3.02258	2.15385	2.43802	2.88953	1.58858	3.41608
ARSD	ENSG00000006756	414	arylsulfatase D isoform a precursor	5.19289	8.0899	2.55243	4.49814	7.69824	2.32585	4.17064	9.64806	4.93405	0.587517	5.34328
ARSE	ENSG00000157399	415	arylsulfatase E precursor	2.0257	2.26904	5.0243	6.02775	8.06668	0.676038	6.44705	28.9462	0.412634	0.0221669	1.47684
ARSF	ENSG00000062096	416	#N/A	0.570453	0.644352	0.118081	0.122627	0.342577	0.897413	0	1.39033	0	0	0.138485
ARSG	ENSG00000141337	22901	Arylsulfatase G precursor	3.3452	1.92762	1.7087	2.0801	3.46721	1.4829	0.897901	0.219641	1.11148	3.01484	3.12097
ARSH	ENSG00000205667	347527	arylsulfatase family, member H	0	0	0	0	0	0	0	0	0	0	0.0572691
ARSI	NA	340075	arylsulfatase family, member I precursor	3.093	1.54415	2.25612	2.72085	1.63087	0.969913	0.357533	0.0520675	4.19817	0.044457	0.401161
ARSJ	ENSG00000180801	79642	arylsulfatase J precursor	1.06564	1.18181	0.334713	0.752823	0.784925	0.259532	1.08639	0.263145	2.82606	0.0842627	0.601866
ARSK	ENSG00000164291	153642	arylsulfatase K precursor	5.64603	6.79153	2.05099	4.12541	3.88565	1.10574	4.88823	1.10141	2.119	1.35782	3.4392
ART1	ENSG00000129744	417	ADP-ribosyltransferase 1 precursor	0	0	0.03833	0	0.059672	0	0	0	0	15.4531	0.0771502
ART3	ENSG00000156219	419	ADP-ribosyltransferase 3 isoform a	7.16803	12.1627	14.6449	21.6683	9.79069	3.67965	3.41761	0.0216326	0.242277	97.2705	29.2461
ART4	ENSG00000111339	420	ADP-ribosyltransferase 4 precursor	0.0578165	0.053946	0.164771	0.0257648	0.0877382	0.0304906	0.342311	6.47379	0.518179	0	1.43852
ART5	ENSG00000167311	116969	ADP-ribosyltransferase 5 precursor	0.32863	0.26505	0.409087	0.238516	0.511696	0	0.138817	0	0.565679	7.80502	12.614
ARTN	ENSG00000117407	9048	neurotrophic factor artemin isoform 3 precursor	0	0.552615	4.11806	1.71269	2.31809	0.128978	0.388657	0.0369224	1.98165	0.0757318	0.503345
ARV1	ENSG00000173409	64801	ARV1 homolog	5.57764	5.39669	11.9556	11.6896	8.30091	13.5163	8.46126	6.10661	3.52911	3.36847	17.9142
ARVCF	ENSG00000099889	421	armadillo repeat protein	8.01943	5.37517	12.0603	16.0306	18.9114	4.321	2.85897	1.48926	2.97018	4.47161	7.08635
ARX	ENSG00000004848	170302	aristaless related homeobox	0.00451828	0	0.0240407	0	0.0958328	5.44236	0.0667572	0	0.792319	4.18584	10.5922
AS3MT	ENSG00000214435	57412	arsenic (+3 oxidation state) methyltransferase	1.22524	3.44491	1.6751	1.65872	1.00031	3.16843	1.63978	11.6499	3.07126	1.91393	6.84278
ASAH1	ENSG00000104763	427	N-acylsphingosine amidohydrolase 1 isoform c	46.5772	38.1948	26.1368	48.6261	50.5239	46.1012	38.6628	16.6238	74.1623	31.6335	40.1448
ASAH2	ENSG00000188611	56624	N-acylsphingosine amidohydrolase 2 isoform b	0.293959	0.292323	0.0768698	0.155207	0.202835	0	0.0377326	0	0	0	0.0958528
ASAH2B	ENSG00000204147	653308	N-acylsphingosine amidohydrolase (non-lysosomal	1.89199	3.07276	0.725158	1.83818	2.33494	3.97972	0.462058	1.94482	0.822493	0.248201	4.21031
ASAP1	ENSG00000153317	50807	development and differentiation enhancing factor	14.2494	12.5116	3.24506	8.18595	12.9597	8.51313	6.02817	1.36419	9.75636	2.54849	15.8166
ASAP1-IT1	NA	29065	Homo sapiens HSPC054 mRNA, complete cds.	1.0236	0.463595	0	0	0	0	0	0	0	0	0
ASAP2	ENSG00000151693	8853	ArfGAP with SH3 domain, ankyrin repeat and PH	8.76442	10.1746	3.37721	8.43327	12.1422	6.60291	9.18208	0.713523	5.60986	1.68109	20.3733
ASAP3	ENSG00000088280	55616	ArfGAP with SH3 domain, ankyrin repeat and PH	12.3752	12.0109	10.634	16.1537	17.2055	6.04646	7.52911	3.71076	5.43762	48.998	13.9875
ASB1	ENSG00000065802	51665	ankyrin repeat and SOCS box-containing protein	9.06041	5.48297	2.74471	5.79554	10.6322	8.28958	3.54455	1.14987	3.15494	3.85096	5.01658
ASB10	ENSG00000146926	136371	ankyrin repeat and SOCS box-containing 10	0	0.0460684	0	0	0	0	0	0	0	14.0884	0.169503
ASB11	ENSG00000165192	140456	ankyrin repeat and SOCS box-containing protein	0	0	0	0	0	0	0	0	0	27.1719	0.505551
ASB12	ENSG00000198881	142689	ankyrin repeat and SOCS box-containing protein	0	0	0.200234	0.238901	0	0	0	0.0178867	0.086548	20.8448	2.41341
ASB13	ENSG00000196372	79754	ankyrin repeat and SOCS box-containing protein	7.75579	5.34074	6.47397	9.3534	14.2496	11.1674	4.99451	20.1935	2.85099	3.91699	7.97783
ASB14	NA	142686	ankyrin repeat and SOCS box-containing 14	0.865736	2.98234	0.101393	0.220137	0.976114	1.366	0.626636	0.243717	1.03496	2.2174	0.534672
ASB15	ENSG00000146809	142685	ankyrin repeat and SOCS box-containing 15	0	0	0	0	0.0225118	0	0	0	0	6.67789	0.680663
ASB16	ENSG00000161664	92591	ankyrin repeat and SOCS box-containing protein	1.18509	1.2098	1.33143	0.897682	1.28996	0.264711	0.690182	0.131429	0.24737	20.6805	1.33091
ASB17	ENSG00000154007	127247	ankyrin repeat and SOCS box-containing 17	0	0	0	0	0	0	0.0601611	0	0	0	21.8951
ASB18	ENSG00000182177	401036	ankyrin repeat and SOCS box-containing 18	0	0	0	0.0507587	0	0	0	0	0	0	0.0631297
ASB2	NA	51676	ankyrin repeat and SOCS box-containing protein	0.17249	0.217216	0.460234	0.510504	1.04545	0.582639	21.4716	0.0920423	1.98807	216.346	5.62452
ASB3	NA	51130	ankyrin repeat and SOCS box-containing protein 3	7.56845	5.35983	3.27809	5.43989	3.5191	5.36529	5.94994	2.18606	5.0015	1.63895	8.02088
ASB4	ENSG00000005981	51666	ankyrin repeat and SOCS box-containing protein 4	1.20409	3.73542	0.0448615	0.0591152	0.0885137	0.627636	0.0536187	0.202056	0.195584	4.839	0.0869839
ASB5	ENSG00000164122	140458	ankyrin repeat and SOCS box-containing protein	0.0348555	0.0319756	0.00917143	0.0469451	0.243403	0.199191	1.70945	0	0.106277	113.384	2.40225
ASB6	ENSG00000148331	140459	ankyrin repeat and SOCS box-containing 6 isoform	7.87368	7.12195	8.38149	13.3342	17.4634	8.407	4.26315	2.19726	4.69505	6.2765	7.80391
ASB7	ENSG00000183475	140460	ankyrin repeat and SOCS box-containing protein 7	3.31652	3.73245	1.33661	2.52647	2.81407	2.40392	2.47286	1.70522	2.06124	1.47076	5.31692
ASB8	NA	140461	ankyrin repeat and SOCS box-containing 8	11.0751	11.5087	5.21211	10.5076	12.5302	13.0453	12.5671	6.3482	5.18046	63.7431	11.7325
ASB9	ENSG00000102048	140462	ankyrin repeat and SOCS box-containing 9 isoform	0.549562	0.820111	1.1866	0.7768	0.443813	0.0230107	0.560326	1.276	1.75856	0	15.9041
ASB9P1	ENSG00000258527	728619	#N/A	0.100511	1.41101	0	0	0.0365792	0.0458903	0.0587936	0.0587548	0.393702	0	0.767364
ASCC1	ENSG00000138303	51008	#N/A	14.6652	15.2743	12.6888	12.6429	10.6638	16.9032	9.29837	5.39156	5.34838	7.14206	20.0348
ASCC2	ENSG00000100325	84164	activating signal cointegrator 1 complex subunit	9.08007	6.89806	15.1124	15.15	13.0756	6.6091	16.3545	19.5224	15.4475	46.9467	29.5041
ASCC3	ENSG00000112249	10973	activating signal cointegrator 1 complex subunit	10.0415	10.965	1.62343	3.63712	3.28377	2.57215	4.44025	2.68421	4.27156	3.63832	6.9878
ASCL1	NA	429	achaete-scute complex homolog 1	0.109771	0	0	0	0.177441	5.93113	0.0567713	0.429082	0.0119607	0.0316969	0.409426
ASCL2	ENSG00000183734	430	achaete-scute complex homolog-like 2	0	1.04181	1.66949	2.32604	0.744577	0.191155	1.49976	0.40173	0.854362	0.0220934	1.54073
ASCL3	NA	56676	ASCL3	0	0.125677	0	0	0	0	0	0	0	0	0.162879
ASCL4	ENSG00000187855	121549	achaete-scute complex-like 4	0.233813	0.0435329	0.0966656	0.0946135	0.138431	0	0	0	0	0	0.0412869
ASF1A	ENSG00000111875	25842	ASF1 anti-silencing function 1 homolog A	6.85803	4.88222	3.37983	5.38994	5.14196	7.07072	5.4571	2.98115	4.10356	3.73718	9.23094
ASF1B	ENSG00000105011	55723	anti-silencing function 1B	0.0507073	0.132859	1.78989	1.55312	0.280596	0.150137	1.09554	0.0452647	1.00539	0.176345	17.6045
ASGR1	ENSG00000141505	432	#N/A	0.0568893	0.435536	1.76084	0.833928	0.565579	2.65884	0.149442	316.291	1.38525	0.332405	3.90986
ASGR2	ENSG00000161944	433	asialoglycoprotein receptor 2 isoform a	0.337693	0.728387	1.34614	1.06462	0.296577	0.449073	0.0706736	431.467	0.584119	0.199012	0.579657
ASH1L	ENSG00000116539	55870	absent, small, or homeotic 1-like	32.081	21.0191	2.07747	5.84949	6.9405	10.3926	8.24189	1.38599	5.50973	8.69225	7.18373
ASH2L	ENSG00000129691	9070	ash2-like isoform b	12.7549	9.99625	8.94582	12.7538	18.2814	22.0864	12.625	5.92696	7.86831	13.608	40.6148
ASIP	ENSG00000101440	434	agouti signaling protein precursor	0.19936	0.169429	1.85601	0.623161	0.461319	0.139583	0.345733	0.640834	0	0.18123	1.25012
ASL	ENSG00000126522	435	argininosuccinate lyase isoform 1	5.83532	6.62359	18.4488	15.5355	16.9609	4.76609	7.81659	101.667	10.9687	1.51857	4.27789
ASMT	ENSG00000196433	438	#N/A	0	0	0	0	0	0	0	0	0	0	0
ASMTL	ENSG00000169093	8623	#N/A	0	0	0	0	0	0	0	0	0	0	0
ASMTL-AS1	ENSG00000236017	80161	Homo sapiens PP1164 mRNA, complete cds.	0	0	0	0	0	0	0	0	0	0	0
ASNA1	NA	439	arsA arsenite transporter, ATP-binding, homolog	15.0044	15.4063	55.0769	49.2474	36.1122	47.6621	32.9564	21.1283	21.5616	32.6656	71.9124
ASNS	ENSG00000070669	440	#N/A	17.5292	10.8047	21.6758	25.7292	34.8143	32.5418	9.03737	0.322581	10.67	13.903	22.5831
ASNSD1	ENSG00000138381	54529	asparagine synthetase domain containing 1	17.7153	14.5465	13.1211	18.0659	12.7958	14.3824	18.7518	8.53374	12.3598	22.1802	18.2317
ASPA	ENSG00000108381	443	aspartoacylase	16.6721	11.4549	13.1096	16.5222	25.0291	14.0866	2.80782	0.647195	3.13528	1.05398	5.27808
ASPDH	ENSG00000204653	554235	aspartate dehydrogenase isoform 2	0.615776	1.24817	4.46611	5.72042	1.75339	10.446	0	9.5357	0.0985168	0.0757829	0.207356
ASPG	ENSG00000166183	374569	60 kDa lysophospholipase	0.111718	0.141087	0.288635	0.0779015	0.55746	0	0.278616	45.529	1.99029	0	0.619678
ASPH	ENSG00000198363	444	#N/A	45.6219	37.9173	17.5073	37.6168	54.5267	43.982	32.8	13.58	25.5	48.0061	19.5459
ASPHD1	ENSG00000174939	253982	aspartate beta-hydroxylase domain containing 1	13.1503	3.1933	20.5191	19.9981	25.9037	49.7516	1.93174	0.226035	1.19458	0.404977	2.96835
ASPHD2	ENSG00000128203	57168	aspartate beta-hydroxylase domain containing 2	3.17349	2.76361	1.69127	4.25356	5.17154	5.04005	0.548275	0.0289116	0.606855	0.268967	2.42241
ASPM	ENSG00000066279	259266	asp (abnormal spindle)-like, microcephaly	0.0243473	0.258939	0.0352598	0.0601126	0.0134207	0.0380936	0.081819	0.0350244	0.070939	0.0113878	1.41943
ASPN	ENSG00000106819	54829	#N/A	0.737902	1.28286	1.3968	1.40848	3.78788	0.341572	9.07756	1.67179	10.6468	1.16934	4.64223
ASPRV1	ENSG00000244617	151516	aspartic peptidase, retroviral-like 1 precursor	1.09072	1.39674	2.55579	1.95245	1.82697	0.896982	0.543302	0.313326	0.412235	0.72989	2.45664
ASPSCR1	NA	79058	alveolar soft part sarcoma chromosome region,	4.80484	4.21974	22.5115	16.6926	13.4583	6.94244	6.66075	8.53784	5.38239	14.1163	24.0316
ASRGL1	ENSG00000162174	80150	asparaginase-like 1	4.68537	4.067	10.2495	11.6512	8.37251	26.4515	11.6902	2.19865	14.2244	0.93861	50.227
ASS1	ENSG00000130707	445	argininosuccinate synthetase 1	53.3479	38.0244	136.49	94.0235	41.2606	12.1729	34.3507	185.653	31.8061	13.1608	51.7378
ASTE1	ENSG00000034533	28990	asteroid homolog 1	3.4756	4.64115	1.85553	2.91169	4.33999	1.07362	0.842585	0.73499	0.680324	0.22613	2.42918
ASTL	ENSG00000188886	431705	astacin-like metalloendopeptidase precursor	0	0	0.0435654	0.0371492	0.0668183	0	0.104239	0	0.134187	0.0429111	0.0423624
ASTN1	ENSG00000152092	460	astrotactin isoform 1	6.57216	4.00599	1.33159	4.40953	11.2575	24.8104	0.655463	0.0189206	0.175299	0	0.629878
ASTN2	ENSG00000148219	23245	#N/A	96.2	132.646	13.7523	16.8349	35.9606	15.8136	5.19015	0.152908	1.9623	5.2253	15.3654
ASXL1	ENSG00000171456	171023	#N/A	14.0307	12.7972	5.70921	8.50634	11.8936	8.00325	10.3714	4.2878	14.7185	12.2466	18.2234
ASXL2	ENSG00000143970	55252	additional sex combs like 2	9.26054	7.06986	0.255932	1.29765	2.13384	2.19972	2.44221	0.896902	2.40401	3.77693	6.17063
ASXL3	NA	80816	additional sex combs like 3	1.67598	1.68561	0.072679	0.191461	0.435708	0.999354	0.310299	0.115629	0.0459107	0.0313818	1.48546
ASZ1	ENSG00000154438	136991	ankyrin repeat, SAM and basic leucine zipper	0.168156	1.51157	0	0	0	0	0	0	0	0	5.63533
ATAD1	ENSG00000138138	84896	ATPase family, AAA domain containing 1	24.7284	16.5755	7.44691	15.3312	20.8511	18.6825	16.2802	4.00599	12.6491	16.0239	23.335
ATAD2	ENSG00000156802	29028	ATPase family, AAA domain containing 2	2.49526	3.53826	0.812158	1.86054	1.2034	1.30808	1.80099	1.8188	1.70521	1.17922	11.6716
ATAD2B	ENSG00000119778	54454	ATPase family, AAA domain containing 2B	4.32648	3.97422	0.627972	1.20289	1.41064	0.946568	1.06154	0.721697	1.40985	1.0326	2.75487
ATAD3A	ENSG00000197785	55210	#N/A	3.96755	2.1755	13.7145	11.5341	7.59324	3.29602	5.13641	5.18844	3.85934	9.51347	9.65545
ATAD3B	ENSG00000160072	83858	AAA-ATPase TOB3	4.33149	5.44417	18.602	12.6177	8.1113	3.62545	5.65616	7.03842	5.44366	7.79982	6.97618
ATAD3C	ENSG00000215915	219293	ATPase family, AAA domain containing 3C	5.73327	9.34123	1.72968	1.99179	1.11997	0.796067	0.60793	0.281247	0.536331	0.355739	1.43596
ATAD5	ENSG00000176208	79915	ATPase family, AAA domain containing 5	0.489211	0.949307	0.0825326	0.189882	0.156151	0.379991	0.142034	0.06582	0.168957	0	0.634589
ATAT1	ENSG00000137343	79969	#N/A	4.71337	4.20282	8.90189	7.12906	7.82692	19.7174	1.67905	1.31285	2.61464	0.630781	4.90772
ATCAY	ENSG00000167654	85300	caytaxin	8.13288	9.58036	3.02583	7.07487	14.556	35.0491	1.04077	0	0.0036001	0.0581918	0.215514
ATE1	ENSG00000107669	11101	arginyltransferase 1 isoform 1	9.49185	7.87973	0.653316	2.24197	4.68773	8.99918	5.28262	2.23878	4.5185	16.8728	9.4709
ATF1	ENSG00000123268	466	activating transcription factor 1	5.81779	5.85605	2.99405	6.67218	5.2505	2.10804	6.9058	2.37106	7.32068	8.20676	8.48738
ATF2	ENSG00000115966	1386	activating transcription factor 2	19.0842	17.083	2.95167	8.30459	10.1156	13.7088	10.4489	3.42627	11.9512	7.37785	15.421
ATF3	ENSG00000162772	467	activating transcription factor 3 isoform 1	4.48184	5.61111	23.0336	16.72	36.098	13.4022	28.0663	5.35649	138.136	9.44275	22.6427
ATF4	ENSG00000128272	468	activating transcription factor 4	101.945	82.0134	296.471	262.167	150.851	81.4199	377.235	94.274	220.681	275.497	124.225
ATF5	ENSG00000169136	22809	#N/A	7.85851	4.66047	10.9231	11.4594	13.5104	7.68521	11.7719	685.402	8.69656	13.9237	18.6541
ATF6	ENSG00000118217	22926	activating transcription factor 6	14.6317	16.0282	6.21668	9.33457	8.84295	8.43209	9.13094	8.46944	15.0267	9.00584	14.7862
ATF6B	ENSG00000213676	1388	activating transcription factor 6 beta isoform	15.968	16.5702	19.6595	28.3386	27.8146	13.5591	13.4124	7.53441	12.3717	6.28326	20.9458
ATF7	NA	11016	activating transcription factor 7 isoform 1	18.9241	15.5086	4.61091	8.21079	14.6589	6.79708	14.4338	2.21912	13.2718	14.705	14.315
ATF7IP	NA	55729	activating transcription factor 7 interacting	16.7397	18.0689	1.2477	3.28171	4.73635	4.17098	5.08016	2.05348	5.03057	10.3026	16.5804
ATF7IP2	ENSG00000166669	80063	activating transcription factor 7 interacting	1.709	2.51491	1.25845	1.4959	1.51227	0.764389	0.550914	1.51998	0.760761	0.198722	7.50115
ATG10	ENSG00000152348	83734	APG10 autophagy 10-like	3.32488	2.39489	2.02409	2.48403	1.86174	1.22179	0.782698	0.985404	1.36666	0.975087	3.62508
ATG12	ENSG00000145782	9140	APG12 autophagy 12-like	11.103	8.09433	4.59724	9.2171	9.80675	7.33092	6.95286	2.9453	5.70154	3.50728	6.92633
ATG13	ENSG00000175224	9776	autophagy-related protein 13 isoform 1	17.4997	6.9176	8.19401	15.5576	25.0338	21.4246	5.81261	8.82995	4.35267	2.61635	22.0793
ATG14	ENSG00000126775	22863	Barkor	5.96957	6.8029	1.844	3.04533	6.76053	5.88611	6.02589	1.32436	2.35831	11.6828	10.0075
ATG16L1	ENSG00000085978	55054	#N/A	4.93206	5.26015	5.06073	8.03302	9.47964	6.54786	6.70861	3.90371	3.44135	12.1994	14.7288
ATG16L2	ENSG00000168010	89849	ATG16 autophagy related 16-like 2	2.65678	4.19083	18.564	11.7699	7.67777	1.60613	1.31899	1.3003	9.95018	0.320935	1.61463
ATG2A	ENSG00000110046	23130	autophagy related 2A	6.16467	4.21744	4.46836	5.75076	9.28059	6.73901	3.00437	6.94659	5.40726	12.4585	6.33564
ATG2B	ENSG00000066739	55102	ATG2 autophagy related 2 homolog B	9.07966	8.68964	2.16488	3.97343	6.42444	5.39988	2.31309	2.25473	2.37537	4.37398	5.91672
ATG3	ENSG00000144848	64422	Apg3p	24.2852	18.2984	35.0384	34.3951	22.0133	40.6635	34.2022	21.504	35.4246	14.8149	87.8853
ATG4A	ENSG00000101844	115201	autophagy-related cysteine endopeptidase 2	4.41677	4.11122	6.85472	6.28699	5.39669	2.10186	4.84657	6.24264	8.32471	4.2787	4.49327
ATG4B	ENSG00000168397	23192	APG4 autophagy 4 homolog B isoform a	11.7565	11.0245	21.9614	27.2661	28.212	10.7918	6.50321	6.44726	6.82765	8.51804	20.9667
ATG4C	ENSG00000125703	84938	APG4 autophagy 4 homolog C isoform 7	3.59388	5.60478	3.15647	5.44893	3.40513	4.14425	3.81572	1.92262	1.4339	1.73706	2.77544
ATG4D	ENSG00000130734	84971	APG4 autophagy 4 homolog D	3.94448	1.9887	8.90688	7.5763	7.76112	7.69301	5.8234	3.38253	6.32967	25.7975	25.3585
ATG5	ENSG00000057663	9474	APG5 autophagy 5-like	7.44273	6.75379	5.28697	8.57554	7.18044	5.82073	10.3444	3.72479	7.95473	5.61996	11.5932
ATG7	ENSG00000197548	10533	APG7 autophagy 7-like isoform b	4.64394	4.58864	1.97562	4.1816	5.94977	6.08119	6.28759	1.89443	8.2996	4.02018	8.74469
ATG9A	ENSG00000198925	79065	APG9 autophagy 9-like 1	14.6774	14.3843	15.3846	22.7215	27.1032	30.0221	16.619	17.0255	16.1054	149.914	59.5404
ATG9B	ENSG00000181652	285973	ATG9 autophagy related 9 homolog B	0.426795	0.684772	1.10618	0.89511	1.18875	0.502175	0.0319925	0.0318886	0.403275	0.0577518	1.33545
ATHL1	ENSG00000142102	80162	ATH1, acid trehalase-like 1	6.63662	5.97888	15.5505	17.5577	8.03496	0.614623	2.67191	2.18437	20.9723	0.0508144	2.11697
ATIC	ENSG00000138363	471	5-aminoimidazole-4-carboxamide ribonucleotide	17.2762	18.2677	26.0852	26.9754	23.2037	29.059	20.2677	19.9847	9.23809	32.1129	33.0942
ATL1	ENSG00000198513	51062	atlastin GTPase 1 isoform b	24.591	23.8051	11.9984	30.294	58.0998	38.4985	5.15883	0.177256	1.79764	0.739893	7.32649
ATL2	ENSG00000119787	64225	atlastin GTPase 2 isoform 2	11.6209	7.14078	5.0483	7.34199	7.78485	5.87332	23.8244	8.58617	11.5188	18.8164	13.6396
ATL3	ENSG00000184743	25923	atlastin 3	36.9563	28.5119	2.67907	5.73257	8.50083	6.11887	15.3547	5.12183	10.1156	2.96342	29.93
ATM	ENSG00000149311	472	ataxia telangiectasia mutated isoform 1	11.7415	14.9385	2.38343	4.17505	3.57815	2.49468	2.387	1.24745	2.64036	1.20782	3.09053
ATMIN	ENSG00000166454	23300	ATM interactor	13.8483	11.2229	4.78122	10.3134	16.2406	17.2366	6.78022	3.68487	3.29671	8.56107	21.7834
ATN1	NA	1822	atrophin-1	68.5093	49.4267	54.5453	67.8195	63.2931	89.5998	113.551	5.68286	84.9865	70.9414	54.9345
ATOH1	ENSG00000172238	474	atonal homolog 1	0	0.2632	0	0	0	0	4.77307	0	0	0	0
ATOH7	ENSG00000179774	220202	atonal homolog 7	0	0.262249	0.177759	0.19322	0.276182	0.668698	0.0374021	0	0	0.0701125	0.165395
ATOH8	ENSG00000168874	84913	atonal homolog 8	6.51417	4.1659	7.31491	10.3292	4.47936	1.8662	3.9569	4.8349	3.63794	3.03225	2.58568
ATOX1	NA	475	antioxidant protein 1	18.1959	21.2907	96.6539	82.3222	46.7227	36.7337	30.1928	56.9348	38.1526	12.0813	29.1885
ATP10A	ENSG00000206190	57194	ATPase, class V, type 10A	1.13959	1.79545	0.855943	1.78351	1.52781	1.18861	0.66659	0.099256	3.67912	0.2956	3.14613
ATP10B	ENSG00000118322	23120	ATPase, class V, type 10B	2.53444	2.76179	0.61228	1.74801	4.15908	2.36839	1.44178	0.00690426	0.0075329	0	1.37106
ATP10D	ENSG00000145246	57205	ATPase, class V, type 10D	8.10093	6.30883	2.0926	3.59566	3.38316	0.995098	3.04798	1.00677	3.19859	0.424177	3.84307
ATP11A	ENSG00000068650	23250	ATPase, class VI, type 11A isoform a	23.2553	15.5981	2.36132	9.13965	19.4188	7.04061	4.69491	3.0461	18.5615	5.82416	5.81347
ATP11B	ENSG00000058063	23200	ATPase, class VI, type 11B	11.2644	11.0349	1.91701	4.42361	4.49171	2.7089	7.46846	2.44881	7.56652	2.74973	9.58366
ATP11C	ENSG00000101974	286410	ATPase, class VI, type 11C isoform b	6.94751	5.6682	1.67807	3.70874	3.16267	0.962328	3.58243	3.23038	4.17491	0.890315	6.42799
ATP12A	ENSG00000075673	479	#N/A	0.0217504	0.107535	0	0.00932574	0.0173869	0.0587597	0	0.0644348	2.04122	0	0.352822
ATP13A1	ENSG00000105726	57130	ATPase type 13A1	11.739	9.3964	15.4292	18.8717	16.6988	8.75287	8.4304	7.16971	8.66344	10.2453	21.704
ATP13A2	ENSG00000159363	23400	ATPase type 13A2 isoform 2	41.7125	28.211	41.203	63.3862	120.095	44.4538	6.41656	1.58974	7.20872	12.7409	9.4713
ATP13A3	ENSG00000133657	79572	ATPase type 13A3	24.0842	18.5619	3.27392	7.9367	8.20414	4.99227	8.76479	12.4497	11.656	4.58967	6.48751
ATP13A4	ENSG00000127249	84239	ATPase type 13A4	0.718286	0.373595	0.13972	0.171145	0.185268	6.70295	0.0867212	0.0517393	5.92638	0	0.797957
ATP13A5	ENSG00000187527	344905	ATPase type 13A5	0.0697768	0.0659313	0	0.0171362	0	0.339547	0	0	0.0186401	0.0360229	0.0524425
ATP1A1	ENSG00000163399	476	Na+/K+ -ATPase alpha 1 subunit isoform a	335.841	237.867	188.044	348.528	426.744	264.967	127.433	69.0684	288.459	35.9566	125.836
ATP1A1OS	NA	NA	Homo sapiens cDNA, FLJ99430.	3.08825	3.65662	3.51848	3.71476	5.1356	6.3582	5.39116	3.55011	4.48509	2.12337	6.25855
ATP1A2	ENSG00000018625	477	Na+/K+ -ATPase alpha 2 subunit proprotein	252.37	123.069	79.2077	102.131	104.046	258.529	34.0427	0.0865467	3.17075	462.481	19.9191
ATP1A3	ENSG00000105409	478	Na+/K+ -ATPase alpha 3 subunit	87.4456	66.3181	61.6326	124.301	284.007	304.818	5.57404	0.0280207	0.189259	0.21007	35.4263
ATP1A4	ENSG00000132681	480	Na+/K+ -ATPase alpha 4 subunit isoform 2	0.530463	1.42736	0.0683276	0.352256	0.26935	0.237356	0.157534	0	0.280048	0.247237	4.90975
ATP1B1	ENSG00000143153	481	#N/A	175.88	98.0461	95.4767	181.83	267.919	446.902	53.2193	48.2678	48.9441	246.243	63.7992
ATP1B2	ENSG00000129244	482	Na+/K+ -ATPase beta 2 subunit	76.1285	40.5106	19.9293	41.0852	65.823	184.856	4.89112	0.601079	5.9385	2.58566	17.9056
ATP1B3	ENSG00000069849	483	Na+/K+ -ATPase beta 3 subunit	74.2816	61.1423	103.491	102.487	45.1476	22.5432	33.6003	3.72225	95.8964	6.14415	42.879
ATP1B4	ENSG00000101892	23439	ATPase, (Na+)/K+ transporting, beta 4	0.119142	0.578624	0.00329297	0	0.0630061	0	0	0	0	1.55794	0.213871
ATP2A1	ENSG00000196296	487	ATPase, Ca++ transporting, fast twitch 1 isoform	0.145818	0.264595	0.245203	0.198386	1.72663	1.33966	1.02049	0.581732	0.0627065	419.313	2.02578
ATP2A2	ENSG00000174437	488	ATPase, Ca++ transporting, slow twitch 2 isoform	45.5782	43.7437	17.5377	31.4735	47.2666	102.798	40.4912	24.758	45.5835	550.805	68.6358
ATP2A3	ENSG00000074370	489	ATPase, Ca++ transporting, ubiquitous isoform a	0.625022	1.44257	2.18114	2.8341	2.4441	0.669912	10.0958	0.568521	10.8769	0.372	3.95204
ATP2B1	ENSG00000070961	490	plasma membrane calcium ATPase 1 isoform 1a	12.111	10.3507	2.27056	5.70985	6.26094	38.9664	5.06016	2.50153	6.18399	6.28166	12.6266
ATP2B2	ENSG00000157087	491	plasma membrane calcium ATPase 2 isoform 1	8.96013	5.5652	1.45394	5.00499	12.9364	39.0321	0.0779206	4.1884	0.031817	0.459445	0.181176
ATP2B3	ENSG00000067842	492	plasma membrane calcium ATPase 3 isoform 3b	5.04877	3.20625	1.51091	4.48666	9.6651	12.0361	0.114942	0	0.019323	0	0.229057
ATP2B4	ENSG00000058668	493	plasma membrane calcium ATPase 4 isoform 4a	33.3715	31.1814	9.16436	17.103	32.1091	23.1712	78.2351	7.00615	38.6437	3.81596	28.1122
ATP2C1	ENSG00000017260	27032	calcium-transporting ATPase 2C1 isoform 1c	39.0873	33.3419	16.2937	36.9322	52.7356	25.8367	21.7102	6.82163	20.0599	9.7781	20.4564
ATP2C2	ENSG00000064270	9914	ATPase, Ca++ transporting, type 2C, member 2	0.0516748	0.16794	0.071557	0.179567	0.238015	0.972589	2.87614	0.00619912	7.70595	0	0.411709
ATP4A	ENSG00000105675	495	hydrogen/potassium-exchanging ATPase 4A	0	0.022965	0	0	0	0.0626941	0	0	0	0	0.318963
ATP4B	ENSG00000186009	496	hydrogen/potassium-exchanging ATPase 4B	0	0	0	0	0	0.0759617	0	0	0	0	0.0135386
ATP5A1	ENSG00000152234	498	ATP synthase, H+ transporting, mitochondrial F1	158.87	123.499	217.315	232.06	241.395	234.677	151.96	152.931	94.2285	250.91	171.39
ATP5B	ENSG00000110955	506	mitochondrial ATP synthase beta subunit	229.26	170.502	273.2	329.533	443.582	367.063	266.868	248.449	203.333	459.159	226.666
ATP5C1	ENSG00000165629	509	ATP synthase, H+ transporting, mitochondrial F1	52.3637	41.6999	112.374	111.747	84.0086	90.9356	88.6351	77.9643	46.6833	98.4096	69.6904
ATP5D	ENSG00000099624	513	ATP synthase, H+ transporting, mitochondrial F1	32.0001	22.2742	227.705	175.007	108.594	44.0095	88.2327	74.4701	49.7662	166.019	45.4338
ATP5E	ENSG00000124172	514	ATP synthase, H+ transporting, mitochondrial F1	108.688	93.0459	645.266	532.688	212.577	86.1017	135.498	167.25	212.005	150.015	113.892
ATP5EP2	ENSG00000180389	432369	Homo sapiens ATP synthase, H+ transporting, mitochondrial F1 complex, epsilon subunit pseudogene 2 (ATP5EP2), transcript variant 6, non-coding RNA.	0.626264	5.57984	0	0	0	50.199	117.808	107.614	222.231	140.259	101.543
ATP5F1	ENSG00000116459	515	ATP synthase, H+ transporting, mitochondrial F0	36.2967	30.6571	53.2532	58.2712	51.4439	36.1298	33.9683	25.184	18.95	33.9223	40.47
ATP5G1	ENSG00000159199	516	ATP synthase, H+ transporting, mitochondrial F0	30.1724	33.4428	117.942	106.023	56.8547	40.2649	29.1772	38.5732	17.4253	40.8454	23.2804
ATP5G2	ENSG00000135390	517	ATP synthase, H+ transporting, mitochondrial F0	51.8695	52.3856	228.238	185.178	115.036	83.4331	178.393	84.6877	94.855	231.682	90.7914
ATP5G3	ENSG00000154518	518	ATP synthase, H+ transporting, mitochondrial F0	34.1245	120.025	28.5037	50.8674	40.7885	28.7506	25.335	30.172	18.551	13.6645	18.7269
ATP5H	ENSG00000167863	10476	ATP synthase, H+ transporting, mitochondrial F0	62.6387	53.1094	229.357	196.785	123.452	87.8726	104.538	70.6235	45.6145	102.527	59.7724
ATP5I	ENSG00000169020	521	ATP synthase, H+ transporting, mitochondrial F0	73.6994	102.833	425.402	320.711	170.952	132.757	245.727	150.405	150.486	142.318	137.446
ATP5J	ENSG00000154723	522	ATP synthase, H+ transporting, mitochondrial F0	37.1912	35.2467	96.3106	84.3662	72.4724	132.748	141.262	122.492	58.6388	46.0842	124.057
ATP5J2	ENSG00000241468	9551	ATP synthase, H+ transporting, mitochondrial F0	66.8607	67.5344	282.132	220.917	110.953	162.44	75.2984	118.702	91.4541	78.0333	150.145
ATP5J2-PTCD1	ENSG00000248919	100526740	#N/A	9.31527e-06	1.16849	0.447941	0.578108	2.27356e-05	0.280727	1.47694	0.0522353	0.494441	2.17113	2.04139
ATP5L	ENSG00000167283	10632	ATP synthase, H+ transporting, mitochondrial F0	33.6685	34.8605	73.072	80.3638	51.7031	39.8591	53.1323	39.6269	56.0925	44.6454	38.2191
ATP5L2	ENSG00000249222	267020	#N/A	0.662512	1.25338	0	0	0.165159	1.76132	3.07823	5.10383	5.98218	4.78303	2.60252
ATP5O	ENSG00000241837	539	mitochondrial ATP synthase, O subunit precursor	72.3089	57.7519	185.087	173.923	129.829	124.663	126.496	73.9999	69.649	104.194	116.736
ATP5S	NA	27109	ATP synthase, H+ transporting, mitochondrial F0	5.21141	3.76174	3.07455	3.25401	5.43736	6.28148	2.29122	1.97139	1.51429	5.76731	8.37457
ATP5SL	NA	55101	#N/A	13.5565	13.2098	35.5198	34.2358	30.9763	16.0497	26.8388	14.3706	17.0793	16.9454	17.2585
ATP6AP1	ENSG00000071553	537	ATPase, H+ transporting, lysosomal accessory	48.7618	40.2247	109.601	108.788	99.5981	99.6089	46.6695	35.0506	89.0518	38.4529	52.4161
ATP6AP1L	NA	92270	ATPase, H+ transporting, lysosomal accessory	2.86627	2.2551	5.33736	3.4818	3.16543	3.26235	1.08648	0.442349	1.47922	1.94063	3.20045
ATP6AP2	ENSG00000182220	10159	ATPase, H+ transporting, lysosomal accessory	69.1795	60.3959	73.4258	90.894	97.1171	82.6661	59.4702	24.3505	65.0301	11.0005	45.7262
ATP6V0A1	ENSG00000033627	535	ATPase, H+ transporting, lysosomal V0 subunit a1	47.4726	35.7459	29.6923	49.5843	94.1957	97.9796	20.8479	11.8294	17.337	62.2593	20.3673
ATP6V0A2	ENSG00000185344	23545	ATPase, H+ transporting, lysosomal V0 subunit	5.34029	5.38185	1.39991	2.55442	3.54758	2.72886	2.46723	1.73674	2.35934	3.96251	3.51092
ATP6V0A4	ENSG00000105929	50617	ATPase, H+ transporting, lysosomal V0 subunit	0.0566134	0.0987035	0.0744812	0.11135	0.1005	0.0939182	0	0	0.34111	0	0.36411
ATP6V0B	ENSG00000117410	533	ATPase, H+ transporting, lysosomal 21kDa, V0	35.1749	37.0689	157.427	145.366	105.065	69.1914	40.1758	78.7673	89.2247	48.745	47.5957
ATP6V0C	ENSG00000185883	527	#N/A	153.037	129.687	454.391	392.949	319.756	467.216	162.17	83.7274	201.133	217.5	213.916
ATP6V0CP3	ENSG00000213435	442211	#N/A	0.388209	0.487582	0.0940174	0.17537	0.437228	0.351159	0.2775	0	0.176635	0.0403429	0.137843
ATP6V0D1	ENSG00000159720	9114	ATPase, H+ transporting, lysosomal, V0 subunit	32.8664	34.3602	87.3503	88.1542	110.614	100.091	36.2605	34.4487	53.2588	61.7088	91.6836
ATP6V0D2	ENSG00000147614	245972	ATPase, H+ transporting, lysosomal 38kDa, V0	1.08859	4.03091	0	0.0147545	0.0509493	0	0.0536092	0	0.376873	0	0.123517
ATP6V0E1	ENSG00000113732	8992	ATPase, H+ transporting, lysosomal 9kDa, V0	72.3749	72.0826	216.004	185.976	107.649	49.7895	146.339	85.8259	136.519	60.0697	131.988
ATP6V0E2	ENSG00000171130	155066	ATPase, H+ transporting, V0 subunit isoform 2	35.2457	22.9826	38.1983	62.3734	100.159	123.593	10.3584	7.60947	4.08594	1.63334	6.9957
ATP6V1A	ENSG00000114573	523	ATPase, H+ transporting, lysosomal V1 subunit A	41.5332	39.5027	11.284	29.5092	55.0239	61.1013	7.60325	9.52651	12.2542	4.23081	13.7948
ATP6V1B1	ENSG00000116039	525	ATPase, H+ transporting, lysosomal 56/58kDa, V1	0.095189	0.0862668	1.07915	0.668801	0.384408	0.165965	0.201249	0	3.74074	0.0606457	0.0723882
ATP6V1B2	ENSG00000147416	526	vacuolar H+ATPase B2	56.5967	49.0562	29.5867	56.2578	111.446	140.306	31.6971	11.7004	47.8168	32.1006	58.8047
ATP6V1C1	ENSG00000155097	528	ATPase, H+ transporting, lysosomal V1 subunit	23.1591	18.0765	5.934	12.3224	18.0206	30.7319	7.9347	5.55213	4.70235	3.70609	9.62507
ATP6V1C2	ENSG00000143882	245973	vacuolar H+ ATPase C2 isoform a	0.238456	0.220108	0.718458	0.463826	0.412557	2.41995	0.394287	1.97865	3.74833	0.11115	1.72267
ATP6V1D	ENSG00000100554	51382	H(+)-transporting two-sector ATPase	22.5773	16.482	36.2315	42.5711	36.7414	66.1644	28.5625	11.2817	18.9909	15.8708	34.2158
ATP6V1E1	ENSG00000131100	529	vacuolar H+ ATPase E1 isoform b	67.3572	50.1632	149.999	151.902	109.778	169.275	61.9264	31.1779	55.3538	57.3276	53.7147
ATP6V1E2	ENSG00000250565	90423	ATPase, H+ transporting, lysosomal 31kDa, V1	0.420408	0.460403	1.08209	0.760432	0.690137	0.966668	0.267085	0.49943	0.260249	0.422758	11.8665
ATP6V1F	ENSG00000128524	9296	#N/A	47.2643	41.7388	192.461	155.174	109.283	239.622	116.082	38.9035	102.682	78.1268	201.901
ATP6V1G1	ENSG00000136888	9550	vacuolar H+ ATPase G1	28.7823	26.536	55.5889	62.8719	69.3776	33.6072	32.9455	27.3117	48.4731	31.5422	65.3542
ATP6V1G2	ENSG00000213760	534	ATPase, H+ transporting, lysosomal, V1 subunit	33.2234	17.9619	41.5389	58.7451	58.2616	161.622	2.86255	0.0207511	0.56891	0.301922	1.6221
ATP6V1G3	ENSG00000151418	127124	ATPase, H+ transporting, lysosomal, V1 subunit	0	0.44314	0	0	0	0	0	0	0	0	0.0695797
ATP6V1H	ENSG00000047249	51606	ATPase, H+ transporting, lysosomal 50/57kDa, V1	24.061	20.3109	29.8536	39.1278	38.9233	68.5585	19.0309	5.88238	13.5057	10.5981	24.3724
ATP7A	ENSG00000165240	538	ATPase, Cu++ transporting, alpha polypeptide	4.32524	4.52248	0.562833	1.36554	1.89727	0.765938	1.41578	0.293534	2.12908	1.00761	1.77008
ATP7B	ENSG00000123191	540	ATPase, Cu++ transporting, beta polypeptide	1.60613	1.07522	0.534381	1.02482	1.69604	0.80848	1.14538	4.55584	0.934714	0.361291	4.51835
ATP8A1	ENSG00000124406	10396	ATPase, aminophospholipid transporter (APLT),	21.6508	18.9433	3.97583	11.3324	16.068	31.1055	4.01045	0.21367	2.86896	6.68742	1.79589
ATP8A2	ENSG00000132932	51761	ATPase, aminophospholipid transporter-like,	26.0141	14.008	0.756709	5.29754	17.8661	5.48256	0.294637	0	0.354299	0.0590356	6.2472
ATP8B1	ENSG00000081923	5205	ATPase, class I, type 8B, member 1	2.02015	3.40902	0.713491	1.27813	1.24629	1.02265	11.9309	2.72072	11.0129	0.70307	2.67033
ATP8B2	ENSG00000143515	57198	ATPase, class I, type 8B, member 2 isoform b	14.3414	14.0154	6.33569	13.0456	16.003	4.74743	11.0864	1.06707	14.6267	2.17505	15.9225
ATP8B3	ENSG00000130270	148229	#N/A	0.28323	0.495667	0.345989	0.572432	0.385346	0.0389796	0.172764	0.0992481	0.113542	0.033466	5.26229
ATP8B4	ENSG00000104043	79895	ATPase class I type 8B member 4	1.35291	2.3604	0.596488	0.904043	0.822525	0.259784	1.62014	0.625088	1.03837	0.217497	1.19432
ATP8B5P	ENSG00000179766	158381	Homo sapiens cDNA, FLJ17320.	0.161165	0.168487	0.0668078	0.0511777	0.105452	0.516969	1.07599	0.770922	1.66461	2.25429	4.47907
ATP9A	ENSG00000054793	10079	ATPase, class II, type 9A	45.5891	31.8194	8.69011	22.7542	50.2678	85.418	17.7181	2.61528	9.48317	8.24582	26.4069
ATP9B	ENSG00000166377	374868	ATPase, class II, type 9B	7.87441	6.48775	2.31808	3.70424	6.48254	6.73714	2.92715	1.66086	3.47294	6.2027	7.1146
ATPAF1	ENSG00000123472	64756	ATP synthase mitochondrial F1 complex assembly	15.9701	11.8395	7.53412	15.8287	22.8791	26.3181	11.0231	8.38425	3.64843	13.7907	13.7519
ATPAF1-AS1	NA	NA	hypothetical protein LOC374973	0	0	0.0507396	0.141243	0	0.0765336	0	0	0	0	108.798
ATPAF2	ENSG00000171953	91647	ATP synthase mitochondrial F1 complex assembly	3.46457	3.8039	7.02548	6.17948	5.88298	2.86732	5.19216	6.13645	2.555	6.65817	6.46417
ATPBD4	NA	NA	ATP binding domain 4 isoform 2	5.35692	3.67281	2.25624	2.63575	2.64433	2.7052	1.8069	1.03741	1.97225	2.72871	3.96671
ATPIF1	ENSG00000130770	93974	ATPase inhibitory factor 1 isoform 1 precursor	55.0855	32.3622	253.477	201.794	128.332	149.236	94.8533	55.6432	67.1191	132.789	212.703
ATR	ENSG00000175054	545	ataxia telangiectasia and Rad3 related protein	7.9545	7.14871	1.31395	2.53524	2.46461	2.59629	1.32312	1.2783	1.42899	1.50966	5.03613
ATRIP	ENSG00000164053	84126	ATR interacting protein isoform 2	1.66671	1.37554	2.97742	2.71734	3.1973	1.32071	1.7161	1.0972	1.20413	4.19587	15.8895
ATRN	ENSG00000088812	8455	attractin isoform 1	16.7595	15.9489	3.64216	8.0676	14.1908	15.191	4.67855	11.3826	5.59342	5.11133	11.2208
ATRNL1	ENSG00000107518	26033	attractin-like 1 precursor	32.4583	19.3548	1.96112	7.78971	14.4699	16.0496	1.92065	0.242962	0.0211093	0.0257858	1.89021
ATRX	ENSG00000085224	546	transcriptional regulator ATRX isoform 1	14.5906	14.3851	1.56415	3.89889	3.18886	13.2778	8.49576	1.17139	5.02742	6.16937	6.21207
ATXN1	ENSG00000124788	6310	ataxin 1	7.90472	6.68423	1.42538	2.9348	3.46627	7.91174	4.30388	1.08762	5.08305	6.72266	4.77738
ATXN10	ENSG00000130638	25814	#N/A	30.6384	25.4199	19.8793	33.2431	36.8899	40.3309	19.9103	10.7317	18.6899	10.8677	39.434
ATXN1L	ENSG00000224470	342371	ataxin 1-like	10.2845	8.4992	2.50321	4.92324	9.09383	5.52448	8.59815	2.94773	5.75965	4.21787	8.23068
ATXN2	ENSG00000204842	6311	ataxin 2	20.2725	16.9379	4.6607	8.24669	14.524	10.097	5.32344	2.64801	9.03657	11.3062	13.6011
ATXN2L	ENSG00000168488	11273	ataxin 2 related protein isoform A	23.2721	18.2567	25.4786	29.7422	26.8072	16.5142	17.2566	7.17546	29.9296	21.7888	65.0998
ATXN3	ENSG00000066427	4287	ataxin 3 isoform ad	7.4016	7.24604	1.35493	2.85774	3.76515	1.75244	2.58623	0.54982	1.9618	0.801181	4.0053
ATXN3L	ENSG00000123594	92552	ataxin 3-like	0	0	0	0	0	0	0	0	0.0647605	0	1.02398
ATXN7	ENSG00000163635	6314	ataxin 7 isoform a	7.26395	7.50086	1.13246	2.99213	4.28388	2.9692	2.79724	0.849205	4.38223	5.14586	5.68138
ATXN7L1	ENSG00000146776	222255	ataxin 7-like 1 isoform 1	3.19815	4.4391	1.19917	1.55347	1.83006	1.64295	1.99628	0.811627	0.860011	0.540083	4.41221
ATXN7L2	ENSG00000162650	127002	ataxin 7-like 2	0.732905	0.832481	3.97207	2.59003	4.01254	1.34951	0.770762	0.54953	0.499238	1.57716	7.33451
ATXN7L3	ENSG00000087152	56970	ataxin 7-like 3 isoform b	17.708	15.0065	15.6036	26.5339	37.0125	37.4088	11.5938	6.5722	15.5071	8.87348	19.0974
ATXN7L3B	ENSG00000253719	552889	hypothetical protein LOC552889	36.7412	23.4277	14.6481	28.8423	39.3197	45.5752	20.4713	8.63407	21.846	18.2367	22.0663
ATXN8OS	ENSG00000230223	6315	Homo sapiens SCA8 mRNA, repeat region.	0.802992	0.322938	0.113449	0.434719	0.51272	0.163585	0.0173953	0	0	0	0.0203167
AUH	ENSG00000148090	549	AU RNA binding protein/enoyl-Coenzyme A	17.1824	11.0654	14.8133	19.2287	20.1279	13.3381	9.59598	8.31083	7.19779	5.1542	5.45262
AUP1	ENSG00000115307	550	ancient ubiquitous protein 1	28.0028	27.1319	124.003	88.2892	51.7508	20.1814	38.6897	81.9858	50.4608	91.1008	35.9441
AURKA	ENSG00000087586	6790	serine/threonine protein kinase 6	1.1567	1.41457	1.31288	1.60113	2.37676	0.371437	0.826042	0.542015	0.377033	0.649697	19.6731
AURKAIP1	ENSG00000175756	54998	aurora kinase A interacting protein 1	20.0903	21.2201	150.687	112.873	66.925	35.2701	44.9706	53.6791	32.3897	64.0823	99.3308
AURKAPS1	ENSG00000213033	6791	Homo sapiens aurora kinase A pseudogene 1 (AURKAPS1), non-coding RNA.	0.749901	0.626977	0.44496	0.31506	0.0705976	0.16466	0.168892	0	0.0880751	0.376058	1.66914
AURKB	ENSG00000178999	9212	aurora kinase B	3.26728	2.85369	9.80334	9.03127	8.78984	0.0230421	0.900891	0.0526912	0.791157	0	0.531413
AURKC	ENSG00000105146	6795	aurora kinase C isoform 1	0.569087	0.289964	0.555699	0.47192	0.691202	1.41986	0.171497	0.812161	1.02577	0.477226	28.3343
AUTS2	ENSG00000158321	26053	autism susceptibility candidate 2 isoform 2	15.5318	11.987	3.81798	6.70713	10.1277	7.16753	3.36884	2.04474	4.99937	4.70956	6.51631
AVEN	ENSG00000169857	57099	cell death regulator aven	7.34846	4.24698	13.4838	15.0655	17.4603	3.23135	15.5955	7.60877	3.81763	14.7083	18.1784
AVIL	NA	10677	advillin	66.5024	31.0272	23.297	53.1578	132.313	0.555332	0.638575	0.379409	0.363576	1.33066	0.653071
AVL9	ENSG00000105778	23080	AVL9 homolog (S. cerevisiase)	12.0724	9.73056	1.91471	3.7792	9.2567	6.66565	2.34553	2.39587	3.29098	5.84356	4.37177
AVP	ENSG00000101200	551	arginine vasopressin-neurophysin II	0	0	0	0	0	0	0	0.0740697	0.0555587	0	0.132823
AVPI1	ENSG00000119986	60370	vasopressin-induced protein, 32kDa	10.1334	9.84837	30.3517	26.5685	20.5069	11.1326	11.115	10.4565	16.7567	7.68197	9.19114
AVPR1A	NA	552	arginine vasopressin receptor 1A	0.0955782	0.137315	0.0134018	0.0931318	0.26742	0.152923	1.87935	4.55702	0.264662	0.243742	1.11624
AVPR1B	ENSG00000198049	553	arginine vasopressin receptor 1B	0	0.0961545	0	0	0	0.0246514	0.0527808	0	0	0	0
AVPR2	ENSG00000126895	554	arginine vasopressin receptor 2 isoform 1	0.303866	0.218394	0.567348	0.816907	1.17164	0.263984	2.34359	0	0.266625	1.2049	1.28305
AWAT1	ENSG00000204195	158833	wax synthase 1	0.265458	0.173599	0	0	0	0	0	0	0	0	0
AWAT2	ENSG00000147160	158835	wax synthase 2	0	0.12574	0	0	0	0	0	0	0.0233422	0	0.0811055
AXDND1	ENSG00000162779	126859	hypothetical protein LOC126859 isoform 1	0.130279	0	0.00428817	0.0141121	0.0253903	0.0351525	0.0117524	0.00531087	0.0214184	0	6.1332
AXIN1	ENSG00000103126	8312	axin 1 isoform a	4.38471	3.87514	6.80189	8.87203	6.64729	3.27507	8.94357	1.86046	7.27033	11.2444	8.5235
AXIN2	ENSG00000168646	8313	axin 2	3.25563	1.58247	1.16148	1.80336	2.88412	4.75556	4.11783	0.244689	4.42808	12.0487	11.9597
AXL	NA	558	AXL receptor tyrosine kinase isoform 2	16.3954	26.2039	11.3911	19.1931	18.3588	10.127	39.8273	3.27844	28.9613	7.92185	25.6271
AZGP1	ENSG00000160862	563	alpha-2-glycoprotein 1, zinc	42.5553	26.1694	84.0182	74.2712	37.227	12.5647	5.2501	783.715	31.1358	0	11.6326
AZGP1P1	ENSG00000214313	646282	#N/A	1.18033	1.36758	0.0594438	0.323913	0.25472	0	0	2.80526	0	0	0.0431007
AZI1	NA	NA	5-azacytidine induced 1 isoform b	1.06165	1.26641	4.48	4.80661	4.44351	2.6313	3.76095	0.534336	2.12847	4.92408	15.9133
AZI2	ENSG00000163512	64343	5-azacytidine induced 2 isoform b	16.0983	11.9602	16.6159	20.7308	14.1014	10.5859	18.4787	6.51801	14.6605	10.9521	15.7524
AZIN1	ENSG00000155096	51582	ornithine decarboxylase antizyme inhibitor	45.1426	30.0701	11.7425	25.8875	50.3453	49.6855	35.8594	19.1248	27.8574	11.1644	28.4276
AZU1	ENSG00000172232	566	azurocidin 1 preproprotein	0	0	0.695787	0.547975	3.14421	0.127271	0	0.34806	28.5172	0	2.11571
B2M	ENSG00000166710	567	beta-2-microglobulin precursor	532.974	923.556	1766.14	2294.53	1391.8	498.317	1697.43	864.911	5267.49	321.365	1153.28
B3GALNT1	ENSG00000169255	8706	UDP-Gal:betaGlcNAc beta	4.95004	5.21286	2.74529	5.46194	7.95888	9.76549	1.39975	0.131601	3.72196	0.263974	7.00784
B3GALNT2	ENSG00000162885	148789	beta-1,3-N-acetylgalactosaminyltransferase 2	5.42408	4.31203	2.83327	4.21079	4.90394	2.37276	5.22827	1.37655	2.04334	6.78964	4.55106
B3GALT1	ENSG00000172318	8708	UDP-Gal:betaGlcNAc beta	2.45573	1.698	0.0566854	0.254861	1.82006	2.83967	0.491756	0	0.0403091	2.46208	0.483107
B3GALT2	ENSG00000162630	8707	UDP-Gal:betaGlcNAc beta	3.40485	2.5714	0.385532	1.2144	1.29488	6.15437	0.49217	0.0366697	0.105878	0	1.84962
B3GALT4	ENSG00000235863	8705	UDP-Gal:betaGlcNAc beta	3.59248	2.55778	11.5096	9.81009	7.88781	1.73629	4.78521	0.569414	5.06789	0.331435	16.5809
B3GALT5	ENSG00000183778	10317	UDP-Gal:betaGlcNAc beta	0.332746	0.221626	0	0.0548862	0.146222	0.0993584	0.0747846	0.0105099	0	0	0.161369
B3GALT6	ENSG00000176022	126792	beta-1,3-galactosyltransferase 6	5.87266	2.76699	6.47956	9.01079	9.35981	6.26947	3.14999	3.73659	1.86743	7.0009	6.03535
B3GALTL	ENSG00000187676	145173	beta 1,3-galactosyltransferase-like	1.36216	1.54396	1.01566	1.76139	2.03438	5.27602	2.23644	0.784461	1.34198	1.20575	4.65225
B3GAT1	ENSG00000109956	27087	beta-1,3-glucuronyltransferase 1	10.9528	3.10658	4.99167	9.15123	16.7108	61.0681	0.217921	0.733645	0.651487	0.0397616	0.369813
B3GAT2	ENSG00000112309	135152	beta-1,3-glucuronyltransferase 2	3.31378	2.03285	3.68712	3.05852	5.67116	7.12098	0.183049	0.0141637	0.0188632	0.029747	0.655298
B3GAT3	ENSG00000149541	26229	beta-1,3-glucuronyltransferase 3	17.9537	15.9441	77.8124	65.7235	52.742	19.1801	16.0917	10.7061	17.3802	5.6121	18.5452
B3GNT1	NA	NA	UDP-GlcNAc:betaGal	36.3209	23.4588	66.759	81.0233	89.0362	200.16	29.6224	9.16004	11.1419	17.5767	19.276
B3GNT2	ENSG00000170340	10678	UDP-GlcNAc:betaGal	6.8503	6.63149	3.8504	8.29909	18.2702	4.29346	4.30358	3.65783	18.4773	1.30889	5.76279
B3GNT3	NA	10331	UDP-GlcNAc:betaGal	0.00626153	0.539486	0	0.01225	0	0	2.80482	0.463887	0.857398	0	1.01397
B3GNT4	NA	79369	UDP-GlcNAc:betaGal	1.54062	0.74636	1.52823	1.17736	1.98465	1.24568	0.0412398	0	0.565368	0.133328	0.331577
B3GNT5	ENSG00000176597	84002	UDP-GlcNAc:betaGal	5.45203	4.51319	1.82529	3.77758	3.8958	1.30244	3.14593	0.186013	8.27349	2.3802	2.25904
B3GNT6	ENSG00000198488	192134	UDP-GlcNAc:betaGal	0.990095	1.43242	0	0	0.0396398	0	1.9335	0	0.135794	0	0.0281019
B3GNT7	ENSG00000156966	93010	UDP-GlcNAc:betaGal	0.40857	0.620529	0.455351	0.522837	0.879422	2.45373	3.22805	0.438511	15.6482	0.0146674	3.03174
B3GNT8	NA	374907	UDP-GlcNAc:betaGal	2.98491	1.80335	9.34635	5.85217	3.41181	0.129453	3.36767	0.192156	5.24908	0.274328	0.730872
B3GNT9	ENSG00000237172	84752	UDP-GlcNAc:betaGal	4.48624	4.50695	3.97063	4.82873	6.62192	9.63054	3.35614	1.11471	6.17108	0.357441	12.3736
B3GNTL1	ENSG00000175711	146712	UDP-GlcNAc:betaGal	2.45681	0.991061	5.92874	3.56694	2.54967	1.27167	1.4486	0.636784	1.80986	3.09901	2.58362
B4GALNT1	ENSG00000135454	2583	beta-1,4-N-acetyl-galactosaminyl transferase 1	4.44	7.11094	5.90103	13.0334	18.349	5.18581	0.514034	0.112447	0.378623	2.09699	0.674344
B4GALNT2	ENSG00000167080	124872	beta-1,4-N-acetyl-galactosaminyl transferase 2	9.21531	0.358096	0.0172799	0.199462	0	0	1.46161	0	0.070095	0	0.0806316
B4GALNT3	ENSG00000139044	283358	beta	4.14999	4.62457	1.86889	6.73403	8.70586	0.95468	1.15143	0.126829	2.48922	0.35472	4.48168
B4GALNT4	ENSG00000182272	338707	beta	6.15297	4.08247	15.9291	20.8697	30.8854	16.6896	0.815801	0	0.255088	0	1.26335
B4GALT1	ENSG00000086062	2683	UDP-Gal:betaGlcNAc beta 1,4-	21.1113	24.5512	16.6078	19.5686	14.3773	3.58053	22.1327	40.8173	73.1784	14.1223	42.2247
B4GALT2	ENSG00000117411	8704	UDP-Gal:betaGlcNAc beta 1,4-	9.4794	7.67885	29.9879	26.3893	32.4926	14.7892	21.888	12.5697	19.551	30.6739	28.077
B4GALT3	ENSG00000158850	8703	#N/A	7.78288	6.53099	17.7787	13.2429	10.6506	4.77201	14.642	8.07906	29.9252	15.3753	15.9299
B4GALT4	ENSG00000121578	8702	UDP-Gal:betaGlcNAc beta 1,4-	15.8954	11.6107	25.4668	19.1306	6.3086	5.12289	7.05002	5.27549	9.58389	2.15151	9.90271
B4GALT5	ENSG00000158470	9334	UDP-Gal:betaGlcNAc beta 1,4-	26.6773	24.5561	8.77748	18.2729	22.6073	15.796	23.4791	7.51426	39.0389	46.9616	23.8464
B4GALT6	ENSG00000118276	9331	beta-1,4-galactosyltransferase 6	3.92944	2.6765	0.641074	1.93525	3.36739	11.0765	1.82902	0.288203	0.890259	0.249688	3.39345
B4GALT7	ENSG00000027847	11285	xylosylprotein beta 1,4-galactosyltransferase 7	3.22248	3.69572	16.4302	12.1988	12.2512	5.58768	5.41173	7.81543	4.88577	6.14443	10.8303
B9D1	ENSG00000108641	27077	B9 protein	2.17584	3.72346	9.66084	6.94311	5.15827	5.20239	1.88324	6.06525	8.24551	2.31731	20.8926
B9D2	NA	80776	B9 protein domain 2	1.70263	1.25609	5.54547	3.89373	2.62941	1.85164	3.25224	0.735655	4.73895	0.677377	7.60905
BAALC	ENSG00000164929	79870	brain and acute leukemia, cytoplasmic isoform 2	11.2155	4.05379	3.3241	7.63907	11.0744	100.648	3.76417	0.628296	7.32689	0.296531	1.48967
BAAT	ENSG00000136881	570	bile acid Coenzyme A: amino acid	0.405766	0.727174	0.0652686	0.0846054	0.176002	0.509028	0	63.3555	0	0.0262372	0.0570687
BABAM1	ENSG00000105393	29086	mediator of Rap80 interactions and targeting 40	17.003	14.7298	55.7229	50.4529	46.7107	38.6263	30.5517	21.9194	29.0552	45.0858	37.7781
BACE1	ENSG00000186318	23621	beta-site APP-cleaving enzyme 1 isoform A	20.117	14.3514	7.24091	15.2343	23.6478	43.5061	8.03298	5.77008	6.73451	6.31242	11.6471
BACE2	ENSG00000182240	25825	beta-site APP-cleaving enzyme 2 isoform A	18.929	11.8361	9.69505	12.8532	11.5106	2.33073	19.223	1.16559	14.9994	3.24166	8.43392
BACH1	ENSG00000156273	571	BTB and CNC homology 1 transcription factor	21.1615	22.3317	2.37831	6.4737	4.40896	4.71494	7.83451	2.04122	17.3745	22.3178	9.53215
BACH2	ENSG00000112182	60468	#N/A	2.87716	2.29568	0.424439	0.911146	2.09888	0.904004	0.463563	0.393604	2.07903	1.76639	0.451557
BAD	ENSG00000002330	572	BCL2-associated agonist of cell death	7.88674	7.29999	75.059	60.6763	39.5262	20.8363	29.9082	12.7894	23.1536	7.93286	35.22
BAG1	ENSG00000107262	573	BCL2-associated athanogene isoform 1L	11.186	9.71531	13.4908	19.9147	14.2095	13.507	21.9289	6.48032	20.5867	30.461	26.6263
BAG2	ENSG00000112208	9532	BCL2-associated athanogene 2	5.37984	5.61616	7.42049	8.11092	3.44495	1.35505	38.2379	2.36182	11.5863	7.86516	17.2699
BAG3	ENSG00000151929	9531	BCL2-associated athanogene 3	30.0608	25.2262	23.587	37.3225	40.2206	35.0749	50.1287	6.9705	52.3777	218.505	27.0926
BAG4	ENSG00000156735	9530	BCL2-associated athanogene 4	8.45347	10.2357	1.11301	2.77087	4.48774	13.417	3.36684	2.04397	4.00905	4.55629	5.60678
BAG5	NA	9529	BCL2-associated athanogene 5 isoform b	12.0271	8.16715	3.64041	7.67224	10.0831	16.8905	9.53693	2.9281	7.84705	6.50123	36.8216
BAG6	ENSG00000204463	7917	HLA-B associated transcript-3 isoform b	31.6274	27.6403	32.2237	41.573	44.5827	43.5229	48.8673	38.031	63.1446	234.742	177.79
BAGE	NA	574	B melanoma antigen precursor	0.203493	0.7022	0.0340013	0	0	0	0	0	0	0	0.0540136
BAGE2	ENSG00000187172	85319	B melanoma antigen family, member 2 precursor	8.93089e-11	3.60246e-09	0	0	0	0	0	0	0	0	0.223151
BAGE4	NA	85317	#N/A	0.00054689	0.0475875	0	0	0	0.00978487	0	0	0	0	0.135545
BAGE5	NA	85316	B melanoma antigen family, member 5 precursor	0.0833247	0.0491948	0	0	0	0.00980772	0	0	0	0	0.0929464
BAHCC1	NA	57597	BAH domain and coiled-coil containing 1	2.9272	2.04138	2.04126	2.7772	3.47453	3.2665	1.86762	0.68955	2.20952	1.20607	3.43447
BAHD1	ENSG00000140320	22893	bromo adjacent homology domain containing 1	5.96969	6.51963	4.03708	7.2191	7.16915	5.87843	6.87573	2.68008	8.00782	9.58837	13.0016
BAI1	NA	NA	brain-specific angiogenesis inhibitor 1	2.48007	2.28118	5.58195	6.71888	11.6597	19.3415	0.36948	0.0310229	0.466958	0.0279219	2.16304
BAI2	NA	NA	brain-specific angiogenesis inhibitor 2	1.35515	1.48396	2.14131	2.86106	5.38816	29.9121	0.601584	0.0229548	0.645583	0.4959	1.80855
BAI3	NA	NA	brain-specific angiogenesis inhibitor 3	6.44263	8.10695	1.06078	3.91164	8.06452	10.5082	2.46191	0.0587289	0.568592	0.230483	1.23644
BAIAP2	ENSG00000175866	10458	BAI1-associated protein 2 isoform 4	7.6344	5.9617	10.3371	16.0174	19.67	35.6855	13.9941	11.4023	18.373	3.15991	16.2989
BAIAP2L1	ENSG00000006453	55971	BAI1-associated protein 2-like 1	5.70834	3.542	1.99943	5.80919	8.72212	0.352677	3.43057	4.1378	9.37938	1.15545	9.39617
BAIAP2L2	ENSG00000128298	80115	BAI1-associated protein 2-like 2	0.187819	0.449595	2.82286	1.62094	1.73011	1.94742	4.06403	0.253245	0.0973343	0.205659	3.67179
BAIAP3	ENSG00000007516	8938	#N/A	0.804558	0.941298	1.3563	1.38605	2.31677	20.3821	4.66533	4.05959	6.37151	0.169	9.07854
BAK1	ENSG00000030110	578	BCL2-antagonist/killer 1	4.70027	5.62075	9.41567	10.2003	6.16591	4.94355	7.32267	2.81859	9.17407	3.96102	5.8368
BAMBI	ENSG00000095739	25805	BMP and activin membrane-bound inhibitor	7.60075	6.96135	12.8635	12.321	8.65528	4.80575	1.68888	2.86464	7.35025	0.354718	10.2124
BANF1	ENSG00000175334	8815	barrier to autointegration factor 1	30.0774	29.8382	117.318	98.6431	44.9552	29.1715	63.5506	19.9411	29.1971	40.8329	74.0628
BANF2	ENSG00000125888	140836	barrier to autointegration factor 2 isoform 1	0	0.125626	0	0.132556	0	0	0	0	0	0	17.9566
BANK1	NA	55024	B-cell scaffold protein with ankyrin repeats 1	0.90676	0.660432	0.356126	1.10995	1.25234	0.43747	0.539577	0.0263282	1.99078	0.0506378	1.68769
BANP	ENSG00000172530	54971	#N/A	4.53005	3.83967	10.5344	8.15919	5.48606	2.04188	6.88384	1.40818	3.43646	5.46509	7.01481
BAP1	ENSG00000163930	8314	BRCA1 associated protein-1	14.8705	12.3097	13.5468	21.2702	27.8214	36.0622	17.7273	12.7917	16.8814	33.318	48.548
BARD1	ENSG00000138376	580	BRCA1 associated RING domain 1	3.21252	3.40136	0.0863832	0.294081	0.725238	1.08767	0.573956	0.143782	0.800762	1.74041	2.95306
BARHL1	ENSG00000125492	56751	BarH-like homeobox 1	0	0	0	0.0657926	0.189709	0	0.0276701	0	0	0	0.021713
BARHL2	ENSG00000143032	343472	BarH-like homeobox 2	0	0.0515082	0	0	0	0.094532	0	0	0	0	5.44165
BARX1	ENSG00000131668	56033	BARX homeobox 1	0	0.0717249	0.104057	0.115573	0	0	1.42208	0	0	0	3.85227
BARX2	ENSG00000043039	8538	BarH-like homeobox 2	0.151817	1.09895	0.058031	0.134194	0.0392669	0.637958	1.27073	0	0.734445	0.0117004	5.847
BASE	NA	NA	Homo sapiens BASE mRNA, complete cds.	0	0.168964	0	0	0	0	0	0	0	0	0.0413536
BASP1	ENSG00000176788	10409	brain abundant, membrane attached signal protein	34.3766	22.5734	44.8607	67.513	63.5031	219.611	17.3388	3.60971	35.9193	1.24993	19.9911
BASP1P1	ENSG00000230535	646201	#N/A	0.0753501	0.00142219	0	0	0	0.0610878	0	0	0	0	0.121961
BATF	NA	10538	basic leucine zipper transcription factor,	0.0799929	0.692102	4.66231	3.05632	0.245745	0.921057	1.47225	0.441639	6.58976	0.135632	1.40017
BATF2	ENSG00000168062	116071	basic leucine zipper transcription factor,	0.843184	2.85861	2.4173	4.28535	0.838602	0.490103	1.5268	1.08473	4.9139	2.30363	0.633197
BATF3	ENSG00000123685	55509	basic leucine zipper transcription factor,	0.902239	2.179	5.00429	6.14162	1.29283	1.46629	1.93976	0.198335	5.37389	0.115237	1.85397
BAX	ENSG00000087088	581	BCL2-associated X protein isoform beta	11.8385	11.4546	70.9481	47.396	17.5527	12.4833	29.1359	9.82407	47.1037	9.5604	23.7675
BAZ1A	ENSG00000198604	11177	bromodomain adjacent to zinc finger domain, 1A	5.48305	5.23734	1.38875	2.98948	1.04789	1.32829	5.43158	2.2131	14.5733	4.2601	13.8794
BAZ1B	ENSG00000009954	9031	bromodomain adjacent to zinc finger domain, 1B	20.2469	17.9452	5.21451	10.2967	9.58959	11.6191	15.9929	5.32796	9.53769	18.9979	20.8234
BAZ2A	ENSG00000076108	11176	bromodomain adjacent to zinc finger domain, 2A	17.565	16.347	4.28193	10.0643	13.9817	6.67346	8.79378	2.29611	23.3362	9.94683	21.8207
BAZ2B	ENSG00000123636	29994	bromodomain adjacent to zinc finger domain, 2B	10.9591	11.6007	1.41274	2.51519	1.88371	4.73593	3.63464	1.068	3.51655	1.31082	6.45602
BBC3	NA	27113	BCL2 binding component 3 isoform 1	1.92816	1.05108	7.00077	7.7418	2.86765	1.00652	3.62546	0.504904	19.0428	12.4982	1.25385
BBIP1	ENSG00000214413	92482	#N/A	4.47376	3.93077	4.87221	5.9722	4.347	7.80677	6.37145	2.40445	9.19911	4.57081	22.0026
BBOX1	ENSG00000129151	8424	gamma-butyrobetaine dioxygenase	0.724659	0.2026	0.139118	0.138499	0.469976	9.49422	0.0839401	1.86039	0.2803	0	0.463595
BBS1	ENSG00000174483	582	Bardet-Biedl syndrome 1	10.6968	7.08684	6.39548	9.49159	11.7357	15.0972	7.5862	2.53284	7.06144	5.62391	11.9513
BBS10	ENSG00000179941	79738	Bardet-Biedl syndrome 10	7.80237	7.78265	2.61774	5.67689	5.5063	3.46957	4.89302	1.14884	2.46639	3.61391	4.71975
BBS12	ENSG00000181004	166379	#N/A	3.31842	3.51859	1.31751	2.12255	2.02517	1.69019	2.01955	0.21377	1.41578	0.147607	6.49919
BBS2	NA	583	Bardet-Biedl syndrome 2 protein	29.1694	22.8728	13.7671	23.9743	30.1076	30.5144	8.56703	1.41829	5.65374	15.1387	20.607
BBS4	ENSG00000140463	585	Bardet-Biedl syndrome 4	5.72789	4.10177	5.41854	7.01165	6.93414	5.0074	2.50129	2.30009	3.94335	3.55882	9.48652
BBS5	ENSG00000163093	129880	Bardet-Biedl syndrome 5	60.4505	65.9899	6.38566	9.02491	16.1083	4.32712	1.79252	0.516946	2.68514	2.05771	12.6432
BBS7	ENSG00000138686	55212	Bardet-Biedl syndrome 7 protein isoform b	12.8117	8.48477	2.56875	7.51905	8.88304	9.2068	2.76204	0.378364	2.72272	1.31646	6.05087
BBS9	ENSG00000122507	27241	parathyroid hormone-responsive B1 isoform 3	8.6331	7.50662	2.94004	5.35455	5.1024	1.98036	2.53746	0.476081	2.97074	1.4669	7.13707
BBX	ENSG00000114439	56987	HMG-BOX transcription factor BBX isoform 1	14.8687	13.2083	2.50865	6.24678	5.37842	10.0116	9.04187	1.37185	6.88922	2.66813	23.0861
BCAM	NA	4059	basal cell adhesion molecule isoform 2	53.4615	37.7597	188.841	161.463	162.108	6.88657	43.3769	6.8618	81.036	20.5074	62.7008
BCAN	ENSG00000132692	63827	brevican isoform 1	16.3749	13.4784	16.6021	25.4524	87.7051	54.5615	0.221876	0	0.0869171	0.0889822	3.7394
BCAP29	ENSG00000075790	55973	B-cell receptor-associated protein BAP29 isoform	14.0557	11.6164	7.81198	14.0437	15.5358	19.1047	11.6118	4.30318	11.6967	10.7151	16.1017
BCAP31	ENSG00000185825	10134	B-cell receptor-associated protein 31 isoform b	77.9866	60.2684	165.556	156.343	140.711	107.097	130.935	78.4257	112.436	39.1983	139.341
BCAR1	ENSG00000050820	9564	#N/A	7.58052	9.09041	16.8835	19.8913	21.8869	20.3519	15.6779	7.90175	34.4812	60.5932	30.0858
BCAR3	ENSG00000137936	8412	breast cancer antiestrogen resistance 3	7.42348	7.38634	3.93792	7.90926	9.97932	3.19647	6.68467	1.98004	6.54605	13.8662	5.054
BCAR4	ENSG00000262117	400500	#N/A	0.0729632	0.262755	0.0257005	0	0	0.016904	0	0	0	0	0.0377113
BCAS1	ENSG00000064787	8537	breast carcinoma amplified sequence 1	42.0707	25.4047	20.5791	40.5982	25.5695	72.3357	4.03699	0.0501643	1.79411	0.0569442	2.72512
BCAS2	ENSG00000116752	10286	breast carcinoma amplified sequence 2	15.7867	13.019	20.4463	21.6469	18.0826	29.404	15.612	8.81148	11.0918	7.45903	23.5882
BCAS3	ENSG00000141376	54828	breast carcinoma amplified sequence 3 isoform 1	9.35039	8.33316	4.17859	6.15991	10.4543	16.5822	5.85143	2.81001	10.5885	15.2207	11.7676
BCAS4	ENSG00000124243	55653	breast carcinoma amplified sequence 4 isoform c	3.24956	3.1964	7.91872	6.55785	9.44397	6.15401	2.07567	0.0974122	2.33073	0.03693	2.89935
BCAT1	ENSG00000060982	586	#N/A	7.87384	6.16383	1.24666	3.06927	6.54075	5.70016	3.60547	0.227426	2.01391	0.75409	3.46424
BCAT2	ENSG00000105552	587	#N/A	10.3798	9.80133	50.0572	33.2257	20.8494	5.82081	17.8812	6.1074	9.05009	14.3888	16.3437
BCCIP	ENSG00000107949	56647	BRCA2 and CDKN1A-interacting protein isoform	15.724	14.2607	26.3005	27.3955	13.726	15.1136	35.1222	21.193	15.1444	26.5414	52.4817
BCDIN3D	NA	144233	BCDIN3 domain containing	1.90587	1.42741	0.863866	1.25874	0.884443	1.13875	0.267017	1.44661	0.0566396	0.137738	1.66091
BCHE	ENSG00000114200	590	butyrylcholinesterase precursor	1.27745	1.68121	1.21248	3.24969	1.53542	2.15232	15.2787	7.85055	5.83898	0.13049	4.10318
BCKDHA	ENSG00000248098	593	branched chain keto acid dehydrogenase E1, alpha	12.4026	9.71027	25.9824	24.8907	26.0481	23.4101	16.0106	35.3732	14.035	56.7998	33.3097
BCKDHB	ENSG00000083123	594	branched chain keto acid dehydrogenase E1 beta	10.3235	7.99266	2.71185	6.23342	7.79731	9.36248	5.10561	11.6257	2.71152	2.02491	7.03306
BCKDK	ENSG00000103507	10295	branched chain ketoacid dehydrogenase kinase	10.1818	10.3902	31.3503	28.1581	22.517	10.9911	12.4436	22.6756	13.0254	26.6794	16.7178
BCL10	ENSG00000142867	8915	B-cell CLL/lymphoma 10	3.55707	4.74322	1.45199	2.54125	3.10004	1.675	4.56846	1.11591	7.42392	1.49384	4.57866
BCL11A	ENSG00000119866	53335	B-cell CLL/lymphoma 11A isoform 2	0.729264	0.622909	0.434041	0.452295	0.806784	7.79748	3.35066	0	0.70562	0.00331833	0.519032
BCL11B	ENSG00000127152	64919	B-cell CLL/lymphoma 11B isoform 2	0.632664	0.574654	0.162474	0.270278	0.638913	1.43886	0.1358	0.061268	1.2739	0.0358993	0.623139
BCL2	ENSG00000171791	596	B-cell lymphoma protein 2 alpha isoform	19.0405	17.8972	3.88249	9.53344	11.8151	4.54783	7.90386	0.303927	2.85539	4.57371	4.38288
BCL2A1	ENSG00000140379	597	BCL2-related protein A1 isoform 2	1.1177	5.16017	7.71776	10.1756	0.677457	5.6881	3.0199	1.01806	50.8606	0.160525	3.62226
BCL2L1	ENSG00000171552	598	BCL2-like 1 isoform 2	35.8712	25.1099	43.8176	43.0345	38.4254	45.0161	35.2317	25.4749	95.9687	33.7447	38.2801
BCL2L10	ENSG00000137875	10017	BCL2-like 10 (apoptosis facilitator)	0	0	0.132221	0.190323	0.114063	0.219128	0.0678112	1.76108	0.0496643	0	0
BCL2L11	ENSG00000153094	10018	BCL2-like 11 isoform 6	4.29278	2.92499	1.48992	2.16537	3.35914	0.957042	3.33256	2.62463	5.14064	6.12798	4.59
BCL2L12	ENSG00000126453	83596	BCL2-like 12 isoform 3	4.99772	3.81185	6.83222	5.21106	3.42061	1.63336	13.6778	2.66731	14.3034	5.1853	2.91005
BCL2L13	ENSG00000099968	23786	BCL2-like 13 (apoptosis facilitator)	19.1292	14.7459	8.30247	14.7244	23.3251	14.9086	15.0915	9.68478	9.60188	71.4051	13.9309
BCL2L14	ENSG00000121380	79370	BCL2-like 14 isoform 2	0.0411687	0	0	0.11299	0	0.0100489	3.00859	0.0999867	0.429705	0	10.0493
BCL2L15	ENSG00000188761	440603	pro-apoptotic Bcl-2 protein	1.54959	2.27538	0.0893125	0.0529297	0.29615	0.177921	0.785932	0.0265326	0.0969306	0	0.243147
BCL2L2	ENSG00000129473	599	#N/A	37.3781	21.9459	16.2727	30.5182	36.5707	53.4934	40.1766	8.68746	22.8649	15.332	25.1103
BCL2L2-PABPN1	ENSG00000258643	100529063	#N/A	44.151	30.9554	41.7788	39.562	31.6536	23.404	31.9597	8.66394	30.7441	11.6246	34.1128
BCL3	ENSG00000069399	602	B-cell CLL/lymphoma 3	23.3283	13.9248	68.9296	44.4722	13.5432	4.73416	26.9646	40.6366	150.956	13.1093	19.5466
BCL6	ENSG00000113916	604	B-cell lymphoma 6 protein isoform 1	44.9948	38.5977	30.43	45.8115	23.3336	14.6416	21.8173	8.02469	37.42	142.052	12.7908
BCL6B	ENSG00000161940	255877	B-cell CLL/lymphoma 6, member B (zinc finger	0.879838	1.92369	1.77067	2.50539	1.93523	0.715384	4.30152	1.69224	35.5295	0.673392	1.81135
BCL7A	ENSG00000110987	605	B-cell CLL/lymphoma 7A isoform b	3.20231	1.65753	1.86052	3.19244	3.82628	10.6451	3.4434	2.03101	4.0357	10.4027	3.25579
BCL7B	ENSG00000106635	9275	#N/A	11.9255	9.7075	30.6859	25.6741	20.7949	24.8615	40.7312	13.0144	28.6452	35.6717	31.9822
BCL7C	ENSG00000099385	9274	B-cell CLL/lymphoma 7C	6.11158	4.45899	44.9657	32.8932	26.7368	4.59747	32.2342	5.64084	21.7963	7.36488	33.1726
BCL9	ENSG00000116128	607	B-cell CLL/lymphoma 9	5.37149	4.43051	1.97057	4.35483	6.6512	4.2855	4.25023	0.984954	2.5211	3.91659	8.22379
BCL9L	NA	283149	B-cell CLL/lymphoma 9-like	8.50123	9.80386	5.8547	7.71558	9.58078	1.35346	11.0888	2.16126	15.6516	11.9492	10.9449
BCLAF1	ENSG00000029363	9774	BCL2-associated transcription factor 1 isoform	28.1456	17.8097	5.52192	11.0971	11.6986	19.4244	10.2454	3.607	8.82678	7.74354	20.1206
BCMO1	NA	NA	beta-carotene 15,15'-monooxygenase	0.340009	0.371406	0.406962	0.404962	0.0775989	0.645007	0.366961	0.576499	0	0	0.175928
BCO2	ENSG00000197580	83875	beta-carotene dioxygenase 2 isoform b	3.94115	3.51986	3.13553	3.9265	2.76949	0.733328	0.560322	4.74304	0.907739	1.3601	0.754572
BCOR	ENSG00000183337	54880	BCL-6 interacting corepressor isoform a	4.44981	5.36096	1.23215	3.08034	4.55246	2.99307	5.0375	1.42319	7.92931	8.38074	7.08833
BCORL1	ENSG00000085185	63035	BCL6 co-repressor-like 1	3.50474	4.75161	1.4212	2.54074	3.08234	1.6445	3.57392	0.44587	3.46718	1.64169	6.52581
BCORP1	ENSG00000215580	286554	Homo sapiens cDNA FLJ39821 fis, clone SPLEN2011766, moderately similar to Homo sapiens BCL-6 corepressor (BCOR) mRNA.	0.143147	0.313072	0	0	0.0660893	0	0	0.0221787	0.226167	0	0.0330998
BCR	ENSG00000186716	613	breakpoint cluster region isoform 1	16.3836	12.0028	10.3416	18.4473	17.5464	16.336	8.44696	5.27636	14.5841	0.997991	8.52342
BCRP2	ENSG00000169668	400892	#N/A	4.43921	3.89452	8.39906	5.48022	4.13526	6.63126	3.64716	0.914075	4.31973	0.0837824	7.35648
BCRP3	ENSG00000215481	644165	Homo sapiens cDNA FLJ57042 complete cds, moderately similar to Breakpoint cluster region protein (EC 2.7.11.1).	0.565694	1.05025	0.846895	1.03271	0.598261	0.1151	0.031558	0.0778285	0.344741	0.125891	0.128739
BCS1L	ENSG00000074582	617	BCS1-like	7.36481	6.51414	24.0449	17.9442	15.2004	9.32611	8.99245	6.43317	4.56099	16.9917	8.92645
BCYRN1	ENSG00000236824	618	Homo sapiens brain cytoplasmic RNA 1 (non-protein coding) (BCYRN1), non-coding RNA.	276.685	428.224	19.5785	11.0754	33.9378	0	0	0	0	0	0
BDAG1	NA	NA	#N/A	1.07937	0.988809	0.424598	0.506228	1.05269	0.954888	0.345726	0.0748457	0.532817	0.0512629	2.80875
BDH1	ENSG00000161267	622	3-hydroxybutyrate dehydrogenase, type 1	4.33957	3.60227	3.88595	5.06242	6.42086	7.15078	3.59582	32.0546	1.58276	2.60694	1.92841
BDH2	ENSG00000164039	56898	3-hydroxybutyrate dehydrogenase, type 2	11.8509	8.7633	8.98793	12.9134	8.36548	6.81842	4.74438	4.99449	6.35538	1.25171	5.8406
BDKRB1	NA	623	bradykinin receptor B1	0.657853	1.50723	3.22905	1.8691	0.500569	0.120609	0.625231	0.0172688	0.718999	0	2.64946
BDKRB2	NA	624	bradykinin receptor B2	6.63188	6.55682	3.66968	6.15105	3.96409	0.47714	3.52194	0.0336087	3.19896	0.457883	1.59047
BDNF	ENSG00000176697	627	brain-derived neurotrophic factor isoform a	0.687861	2.05338	1.27009	2.77929	1.62293	2.46904	0.274896	0.106327	0.618578	0.109844	1.22531
BDNF-AS1	NA	NA	Homo sapiens non-coding transcript BT2C (BDNF) mRNA, complete sequence; alternatively spliced.	2.32709	2.26213	2.06819	2.15427	3.38238	1.02806	0.0308864	0.00195407	0.324857	1.59627e-05	0.143907
BDP1	ENSG00000145734	55814	transcription factor-like nuclear regulator	8.07443	7.72252	0.827764	2.0261	1.82606	3.51422	2.75566	0.77408	2.23553	1.39851	2.76592
BEAN1	ENSG00000166546	146227	brain expressed, associated with Nedd4	3.73988	3.16162	2.86662	4.95145	9.56324	1.67332	0.213551	0.382284	0.534082	0.0206463	1.46018
BECN1	ENSG00000126581	8678	beclin 1	11.9812	10.4586	11.5528	14.2061	15.6779	24.5154	28.736	10.8213	14.4516	38.0471	17.6815
BEGAIN	NA	57596	brain-enriched guanylate kinase-associated	1.26642	0.821793	3.59974	3.01683	5.54747	7.38124	0.199532	0.0104778	0.445906	0.061715	2.17005
BEND2	ENSG00000177324	139105	#N/A	0.337029	1.30332	0.0773903	0.0853977	0.0283216	0	0	0	0.144576	0	3.83181
BEND3	ENSG00000178409	57673	BEN domain containing 3	0.699217	0.437329	0.176746	0.31731	0.553786	0.517844	0.728826	0.58773	0.538065	1.12715	1.21469
BEND4	ENSG00000188848	389206	BEN domain containing 4 isoform b	0.245932	0.147904	0.0372805	0.144503	0.204566	0.257703	0.0725467	0.0034151	0.0490242	0	9.95534
BEND5	ENSG00000162373	79656	BEN domain containing 5	2.18958	2.80132	5.69166	5.38797	6.82286	8.44322	5.29894	0.015527	2.02664	1.47258	4.5215
BEND6	ENSG00000151917	221336	BEN domain containing 6	5.53162	4.43138	2.94846	6.69637	7.62902	14.9132	0.464772	0.00940306	0.249366	0	0.698965
BEND7	ENSG00000165626	222389	BEN domain containing 7 isoform 2	2.82652	3.3158	2.26442	3.00529	3.20841	0.954097	3.82929	1.45936	6.56118	6.26421	10.6006
BEST1	ENSG00000167995	7439	bestrophin 1 isoform 2	19.8641	13.0933	9.25679	15.9853	16.4313	13.8979	1.37241	0.18843	1.32747	0.161051	1.86477
BEST2	ENSG00000039987	54831	vitelliform macular dystrophy 2-like 1	0	0.221144	0	0	0	0	18.4522	0	0.16627	0	0.313258
BEST3	ENSG00000127325	144453	vitelliform macular dystrophy 2-like 3 isoform	0.131196	0	0.0284078	0.00934481	0.0863447	0.362636	0	0	0	11.0925	0.985198
BEST4	ENSG00000142959	266675	bestrophin 4	0.194305	0.042744	0.312186	0.431141	0.447189	0.412229	0.427568	0.0882211	0.483373	0	0.383491
BET1	ENSG00000105829	10282	blocked early in transport 1	3.49355	3.66355	3.92458	5.45762	3.95407	1.69682	3.24367	2.48121	3.21956	0.607486	5.11102
BET1L	ENSG00000177951	51272	blocked early in transport 1 homolog (S.	17.9398	10.6162	14.2281	20.2223	20.0515	7.21834	20.6438	17.2201	24.481	7.63689	22.5633
BET3L	NA	NA	BET3 like	27.2133	12.9158	3.7729	13.3807	27.0827	0.028923	0	0.0206901	0.410154	0	0.187848
BEX1	ENSG00000133169	55859	brain expressed, X-linked 1	50.9396	32.8996	98.9116	105.986	121.898	352.775	7.82514	1.96086	2.23626	0.146091	51.3634
BEX2	ENSG00000133134	84707	#N/A	22.9942	11.7487	35.2615	36.1922	33.8306	156.704	4.42391	0.417933	7.50042	4.2219	15.5576
BEX4	ENSG00000102409	56271	BEX family member 4	40.2762	27.7121	75.2681	74.7605	67.4676	145.869	29.3695	1.98304	26.5885	2.32864	34.3486
BEX5	ENSG00000184515	340542	brain expressed, X-linked 5	13.2957	5.95558	25.4977	27.3212	18.8949	66.1004	1.74397	0.713442	25.599	0	8.1223
BFAR	ENSG00000103429	51283	bifunctional apoptosis regulator	11.0534	7.77589	6.45219	10.6506	11.9707	6.06002	14.8947	4.52106	13.2527	15.8914	12.648
BFSP1	ENSG00000125864	631	filensin isoform 2	0.575406	0.504839	1.10025	0.977885	1.29987	1.20548	0.842044	0.227236	0.507759	0	5.65203
BFSP2	ENSG00000170819	8419	phakinin	0	0	0	0	0	0.0180069	0	0	0	0	0.0488346
BGLAP	ENSG00000242252	632	osteocalcin preproprotein	6.28428e-09	1.76622e-07	0.466688	1.36593	0.867676	1.13891	1.57486	0.10234	0.560219	0.29901	0.130171
BGN	ENSG00000182492	633	biglycan preproprotein	20.094	35.999	94.6869	75.5919	66.9821	55.9776	56.1265	53.4794	256.558	23.6548	297.649
BHLHA15	ENSG00000180535	168620	basic helix-loop-helix family, member a15	0	0	0	0.085419	0	0.213543	0	1.76787	0.315334	0.422973	0.0417709
BHLHA9	ENSG00000205899	727857	#N/A	0	0	0.423168	0.126195	0.413119	0	0	0	0	0	0
BHLHB9	ENSG00000198908	80823	basic helix-loop-helix domain containing, class	5.31528	4.30507	1.31354	3.17171	5.04448	7.7064	2.52324	0.317155	0.65055	0.485608	3.20937
BHLHE22	NA	27319	basic helix-loop-helix domain containing, class	0.979029	0.776873	0.320091	0.556757	0.943886	7.49638	1.01164	0.0960545	1.89426	0	0.355645
BHLHE23	ENSG00000125533	128408	basic helix-loop-helix domain containing, class	0	0	0	0	0	0	0	0	0	0	0.0499187
BHLHE40	ENSG00000134107	8553	basic helix-loop-helix family, member e40	38.7697	31.3164	38.2181	35.8229	69.1411	44.7786	32.6166	28.9653	97.5548	49.5298	32.4549
BHLHE41	ENSG00000123095	79365	basic helix-loop-helix domain containing, class	11.6927	11.1013	5.65239	10.3421	13.2269	32.8343	4.9105	0.0545419	4.08506	13.3089	7.6854
BHMT	ENSG00000145692	635	betaine-homocysteine methyltransferase	0.411124	0.746261	0.566923	0.408435	0.505976	0.223566	0.58611	34.0607	0.0770262	0.204877	0.763619
BHMT2	ENSG00000132840	23743	#N/A	10.0543	6.37773	8.63188	9.42028	8.25507	1.29751	5.22769	60.0737	0.869932	3.7599	5.88165
BICC1	ENSG00000122870	80114	bicaudal C homolog 1	15.1495	9.25296	0.232103	1.72754	3.27981	1.04138	2.45951	0.439181	3.05421	1.07389	4.09934
BICD1	ENSG00000151746	636	bicaudal D homolog 1 isoform 2	17.575	16.3947	1.05697	3.56316	5.34872	4.29322	1.16257	0.0946444	1.38448	0.678659	1.33138
BICD2	ENSG00000185963	23299	bicaudal D homolog 2 isoform 1	10.9165	9.93357	5.00926	9.82047	12.8061	8.297	12.9603	1.90755	10.5028	13.7646	10.0383
BID	ENSG00000015475	637	BH3 interacting domain death agonist isoform 2	5.35788	4.99177	11.7607	10.1401	9.50931	11.8018	5.82103	7.6811	9.31977	8.19114	3.70684
BIK	ENSG00000100290	638	BCL2-interacting killer	0	0.506673	0.558381	0.501182	0.175112	0.0319185	1.21789	0.120316	1.86471	0	0.851198
BIN1	ENSG00000136717	274	bridging integrator 1 isoform 8	25.2813	23.1607	73.6279	65.3285	49.9408	140.642	34.7603	9.48457	16.4661	811.31	38.0567
BIN2	ENSG00000110934	51411	bridging integrator 2	1.49152	3.92641	4.93708	4.52267	2.26083	0.973404	1.29575	1.60964	9.06117	0.392359	4.48728
BIN3	ENSG00000147439	55909	bridging integrator 3	5.13567	6.62432	16.5006	12.8092	7.63225	2.60987	5.3922	3.59935	7.75288	3.90706	5.92319
BIRC2	ENSG00000110330	329	baculoviral IAP repeat-containing protein 2	17.2397	20.3177	7.61981	16.0427	12.3685	10.1335	10.5056	4.76627	14.0888	7.7348	17.1822
BIRC3	NA	330	#N/A	10.417	9.83484	2.22536	7.06031	4.30258	0.790918	8.36899	0.574284	37.8452	1.30882	3.70647
BIRC5	ENSG00000089685	332	baculoviral IAP repeat-containing protein 5	0.206366	0.640677	0.805683	0.903615	0.388743	0.0987597	0.768213	0.0938197	0.462943	0.0372654	8.99428
BIRC6	ENSG00000115760	57448	baculoviral IAP repeat-containing 6	18.8583	17.76	1.48177	3.28526	3.84659	4.9951	3.28252	2.03632	3.17739	4.38963	5.56951
BIRC7	ENSG00000101197	79444	livin inhibitor of apoptosis isoform beta	8.59762	5.06543	39.7602	35.5714	12.4126	0.0421241	0.0297395	0	0.134157	0	0.047822
BIRC8	NA	112401	baculoviral IAP repeat-containing 8	0	0	0	0	0	0	0	0	0	0	5.14639
BIVM	ENSG00000134897	54841	basic, immunoglobulin-like variable motif	6.42871	5.74303	3.67799	5.42915	5.49051	2.88201	3.46306	2.96781	1.6687	2.56649	3.87193
BK250D10.8	NA	NA	Homo sapiens cDNA clone IMAGE:5192696.	0.765628	0.585702	1.08354	1.00486	0.916582	8.50135	0.0616727	0	0	0	0.839942
BLCAP	ENSG00000166619	10904	#N/A	28.3533	21.3391	44.7571	44.5442	42.3948	80.2159	33.3298	23.2717	23.7786	177.787	41.9989
BLID	NA	414899	BRCC2 protein	0.514541	1.1656	0.113556	0	0	0.0429022	0	0	0	0	0
BLK	ENSG00000136573	640	B lymphoid tyrosine kinase	0.0351296	0	0.0696116	0.0663375	0	0	0.0239715	0.19033	0.292112	0	0.234116
BLM	ENSG00000197299	641	Bloom syndrome protein	0.334632	0.217702	0.310095	0.476157	0.330199	0.543515	0.121821	0.0458426	0.118221	0.335189	2.04861
BLMH	NA	642	bleomycin hydrolase	9.02983	6.73592	7.27053	9.62877	9.35484	6.40328	13.3372	3.68953	9.39795	6.16618	17.5611
BLNK	ENSG00000095585	29760	B-cell linker isoform 2	0.683262	2.92667	4.75802	3.88805	3.34288	0.628117	2.01744	9.29506	1.09482	0.206522	1.8724
BLOC1S1	NA	2647	biogenesis of lysosome-related organelles	34.8193	30.0024	157.262	126.815	60.4224	58.8714	37.8872	87.4019	67.2592	118	31.8036
BLOC1S1-RDH5	NA	NA	#N/A	1.33515	0.537976	2.11259	1.90002	1.53085	2.68834	3.68873	1.74466	1.68883	0.0113764	3.96012
BLOC1S2	ENSG00000196072	282991	biogenesis of lysosome-related organelles	14.5853	15.2886	25.972	30.2097	33.3916	27.4481	7.03434	8.19044	11.638	10.8324	10.872
BLOC1S3	NA	388552	biogenesis of lysosomal organelles complex-1,	6.38728	8.25235	4.97791	6.05248	4.88692	5.8789	3.2628	4.16379	3.85165	4.57238	6.53099
BLVRA	ENSG00000106605	644	biliverdin reductase A precursor	17.4165	19.906	51.3729	47.6904	28.2627	18.3326	37.2441	2.28751	45.3995	19.4048	27.3158
BLVRB	ENSG00000090013	645	biliverdin reductase B (flavin reductase	21.3817	22.9721	117.248	95.1127	61.8938	17.9865	54.7851	100.843	83.6232	116.904	26.1031
BLZF1	ENSG00000117475	8548	basic leucine zipper nuclear factor 1	8.9862	6.63925	2.63122	5.01881	3.52834	2.41461	8.30561	1.41824	3.26299	2.3625	13.1244
BMF	ENSG00000104081	90427	Bcl2 modifying factor isoform bmf-1	1.34125	1.88602	1.44742	2.17518	2.34925	0.458227	2.93745	0.913889	4.88288	5.53759	1.99258
BMI1	ENSG00000168283	648	BMI1 polycomb ring finger oncogene	17.2109	19.2554	7.32474	18.1992	15.9513	16.6063	25.4284	5.42031	11.4023	16.3024	23.8171
BMP1	ENSG00000168487	649	bone morphogenetic protein 1 isoform 1	13.4114	13.5804	25.0443	24.3782	7.49237	2.03603	7.61129	6.47748	4.50664	2.20152	7.85086
BMP10	ENSG00000163217	27302	bone morphogenetic protein 10 preproprotein	0	0.0425979	0	0	0	0	0	0.644816	0.052825	0	0.0397517
BMP15	ENSG00000130385	9210	bone morphogenetic protein 15 precursor	0	0	0	0	0	0	0	0	0	0	0
BMP2	ENSG00000125845	650	bone morphogenetic protein 2 preproprotein	2.95623	1.41006	1.45277	1.73552	1.58078	2.49791	2.55182	0.719271	9.61356	0.68297	1.47677
BMP2K	ENSG00000138756	55589	BMP-2 inducible kinase isoform b	16.053	16.288	2.47582	4.44894	3.65056	4.18574	1.58742	1.99575	2.84062	1.4644	9.89053
BMP3	ENSG00000152785	651	bone morphogenetic protein 3 preproprotein	2.78098	2.98489	0.30501	1.20168	3.28577	0.0554761	5.44749	0	0.492909	0.0479976	0.467335
BMP4	ENSG00000125378	652	bone morphogenetic protein 4 preproprotein	3.33795	6.19096	9.11927	5.19956	4.08821	1.90506	15.5005	0.423504	7.30408	2.49105	6.13736
BMP5	ENSG00000112175	653	bone morphogenetic protein 5 preproprotein	7.76912	3.87036	2.29307	2.66477	2.08298	0.132435	0.866547	0.389865	8.58446	0.552442	0.0892533
BMP6	ENSG00000153162	654	bone morphogenetic protein 6 preproprotein	8.19702	1.84992	2.35958	3.1085	2.10037	1.10649	3.67476	2.08896	9.40276	0.592861	4.08922
BMP7	ENSG00000101144	655	bone morphogenetic protein 7 precursor	12.0428	8.84425	6.10075	10.6326	17.3388	12.9501	2.44204	0	0.858698	0.0519455	3.53851
BMP8A	ENSG00000183682	353500	bone morphogenetic protein 8A precursor	5.23733	3.2574	1.39427	2.70264	4.58557	2.90684	0.558205	0.0644069	0.515388	0.135917	5.62725
BMP8B	ENSG00000116985	656	bone morphogenetic protein 8B preproprotein	12.9632	14.0522	4.48849	15.7543	29.0084	0.726557	0.402561	0.0505719	0.299155	0.014416	1.15291
BMPER	ENSG00000164619	168667	BMP-binding endothelial regulator precursor	2.60598	4.81714	4.00676	4.8947	3.32919	3.40439	1.27497	1.69356	3.55545	0.938321	1.31935
BMPR1A	ENSG00000107779	657	bone morphogenetic protein receptor, type IA	18.91	15.6869	3.13295	7.35351	8.97454	6.89858	12.0458	1.43208	7.90997	5.46243	10.5765
BMPR1B	ENSG00000138696	658	bone morphogenetic protein receptor, type IB	9.21341	8.93493	2.54516	4.47827	4.87201	5.30821	0.75139	0.146957	1.41518	0.279592	3.97557
BMPR2	ENSG00000204217	659	bone morphogenetic protein receptor type II	25.7418	22.8187	3.68647	8.94632	10.7528	12.7612	11.8684	1.48906	30.7905	6.40582	10.1661
BMS1	ENSG00000165733	9790	BMS1-like, ribosome assembly protein	11.3859	8.55079	2.7072	5.49668	6.59909	3.81405	4.77932	1.61977	3.3529	7.31028	8.10689
BMS1P1	ENSG00000204177	0	Homo sapiens cDNA, FLJ97281.	5.59774	6.77604	0.476708	1.01537	1.71832	0.775976	0.262888	0.349817	0.261706	0.188812	0.787016
BMS1P4	ENSG00000242338	729096	Homo sapiens cDNA FLJ60014 complete cds, highly similar to Ribosome biogenesis protein BMS1 homolog.	11.1656	13.4672	0.26829	1.14712	2.1562	0.979932	0.414677	0.296782	0.347543	0.261201	0.854161
BMS1P5	NA	399761	#N/A	7.28148	7.29146	0.668875	1.35566	1.88054	0.813091	0.272816	0.322074	0.219684	0.248978	0.786238
BMX	ENSG00000102010	660	BMX non-receptor tyrosine kinase	0.158177	0.212639	0.483164	0.556064	0.499894	0.150278	1.94864	0.202807	3.01541	0.517873	3.25306
BNC1	ENSG00000169594	646	basonuclin 1	0.0980717	0.124058	0.0496336	0.188782	0.0117606	0.00753486	0.0429773	0.0301093	0.12059	0	12.0151
BNC2	ENSG00000173068	54796	basonuclin 2	10.9139	16.6924	2.51844	4.17871	4.77634	0.135752	2.99138	0.0350004	1.10138	0.414159	4.99514
BNIP1	ENSG00000113734	662	BCL2/adenovirus E1B 19kD interacting protein 1	3.41652	2.9582	10.468	8.08676	6.21282	3.27236	2.94482	3.576	5.35094	7.43735	7.41296
BNIP2	ENSG00000140299	663	BCL2/adenovirus E1B 19kD interacting protein 2	18.1603	17.8463	5.05782	9.53684	9.13833	7.97625	17.5108	5.29462	19.4233	12.5497	20.3337
BNIP3	ENSG00000176171	664	BCL2/adenovirus E1B 19kD-interacting protein 3	44.5412	23.4562	38.8049	59.0329	74.6347	61.0284	31.7647	45.9725	12.3706	122.338	24.9932
BNIP3L	ENSG00000104765	665	BCL2/adenovirus E1B 19kD-interacting protein	33.8927	24.7389	13.5464	24.599	29.4809	56.6592	30.272	4.1153	37.3098	8.0963	51.1326
BNIPL	ENSG00000163141	149428	BCL2/adenovirus E1B 19kD interacting protein	0.612752	1.54515	0.566458	0.331092	0.439203	0.143574	0.227044	0.00776933	2.31487	0.0621914	0.708853
BOC	ENSG00000144857	91653	brother of CDO precursor	5.34337	8.348	6.0077	6.98895	6.21028	2.03784	21.2632	0.138579	2.48492	3.58577	11.6218
BOD1	ENSG00000145919	91272	biorientation of chromosomes in cell division 1	11.1068	9.41882	17.1928	20.291	15.6447	12.2155	18.7659	4.32718	14.0379	24.2843	25.5178
BOD1L	NA	NA	biorientation of chromosomes in cell division	11.467	10.8942	1.51446	3.8247	2.44574	6.12939	4.73799	1.07858	2.11788	2.20671	6.00662
BOD1P	NA	NA	#N/A	0	0.208647	0.00535672	0.834708	0	0.0366889	0.244088	0.0373561	0.142203	0.371983	138.95
BOK	ENSG00000176720	666	BCL2-related ovarian killer	3.45478	3.70625	8.80798	13.362	12.7845	27.6744	22.6663	20.6574	8.77707	0.243853	12.0355
BOK-AS1	ENSG00000234235	100379249	#N/A	0.150842	1.30005	0.106075	0	0	0.133035	0.116398	0.0239781	0.0263939	0	0.228059
BOLA1	ENSG00000178096	51027	bolA-like 1	4.32774	2.22421	15.93	12.1255	7.77211	6.26225	9.30026	6.14336	4.06387	4.99071	7.52187
BOLA2	ENSG00000183336	552900	#N/A	0	0	0	0	0	0	0	0	0	0	0
BOLA3	ENSG00000163170	388962	bolA-like 3 isoform 2	10.1411	7.21397	33.7641	29.9567	22.5182	13.9054	13.4164	11.046	6.39736	12.6746	12.5284
BOLL	ENSG00000152430	66037	boule isoform 2	0	0.198934	0	0.0453274	0	0	0	0.0175057	0	1.05945	22.6996
BOP1	ENSG00000261236	23246	block of proliferation 1	7.93554	4.89763	23.1135	18.9398	15.3733	1.35927	1.19301	1.00677	1.0749	11.1098	2.73077
BPESC1	ENSG00000232416	60467	Homo sapiens blepharophimosis, epicanthus inversus and ptosis, candidate 1 (BPESC1) mRNA, complete cds.	0	0.0726421	0.00487358	0	0	0	0	0	0	0	0.0250951
BPGM	ENSG00000172331	669	bisphosphoglycerate mutase	11.9227	11.4156	16.357	17.5098	14.9312	14.0183	11.6643	3.85734	17.4707	6.01132	13.6443
BPHL	ENSG00000137274	670	biphenyl hydrolase-like precursor	4.84494	5.86383	8.6907	8.46901	7.97601	6.15933	4.33413	11.5103	4.40242	1.85821	6.80252
BPI	ENSG00000101425	671	bactericidal/permeability-increasing protein	0.881449	0.384353	0.945725	0.700711	1.35893	0.0313322	0.141378	0.0601882	7.59779	0.109097	4.46828
BPIL1	NA	NA	bactericidal/permeability-increasing	0	0.0442723	0	0	0	0	0	0.32846	30.0079	0	0.29608
BPIL2	NA	NA	bactericidal/permeability-increasing	0	0.0817696	0	0	0	0	0	0	0	0	0.0944713
BPIL3	NA	NA	bactericidal/permeability-increasing	0	0.192823	0	0	0	0	0	0	0	0	0.0435509
BPNT1	ENSG00000162813	10380	3'(2'), 5'-bisphosphate nucleotidase 1	9.3247	11.9251	4.40506	7.10446	6.55687	5.84064	7.57287	3.88815	3.62847	1.99722	6.2196
BPTF	ENSG00000171634	2186	bromodomain PHD finger transcription factor	18.6084	16.3102	1.89206	4.21345	3.83779	5.18457	4.42718	1.32772	2.23641	3.48332	8.77969
BPY2	ENSG00000183753	9083	variable charge, Y chromosome, 2 protein	0	0	0	0.0193018	0	0	0	0	0	0	0.615254
BPY2B	ENSG00000183795	442867	#N/A	0	0	0	0.00965089	0	0	0	0	0	0	0.307627
BRAF	ENSG00000157764	673	B-Raf	13.2024	10.6425	0.545966	1.4299	2.94215	3.16225	2.21519	0.704982	3.37833	2.09073	8.38435
BRAP	ENSG00000089234	8315	BRCA1 associated protein	7.66686	5.88277	2.76504	5.89327	7.30343	6.55146	8.14636	1.91164	3.14796	13.1324	28.9977
BRAT1	ENSG00000106009	221927	hypothetical protein LOC221927 precursor	3.94383	2.56346	11.7975	13.5269	12.0065	4.12934	6.48543	4.13195	3.60926	7.67364	22.3214
BRCA1	ENSG00000012048	672	breast cancer 1, early onset isoform 1	1.25419	1.17415	0.455624	1.0262	0.802785	0.665971	0.788279	0.860985	0.273724	0.43551	4.22387
BRCA2	ENSG00000139618	675	breast cancer 2, early onset	0.325309	0.562899	0.0281646	0.0514832	0.0472121	0.0576162	0.085421	0.0179519	0.0587151	0.0420544	1.22783
BRCC3	ENSG00000185515	79184	BRCA1/BRCA2-containing complex, subunit 3	7.48409	6.23238	2.48157	4.67292	3.64827	3.17446	4.64797	2.58108	1.03577	3.61419	2.07971
BRD1	ENSG00000100425	23774	bromodomain containing protein 1	7.29413	6.65827	4.02664	7.44417	8.99024	4.22075	5.86507	2.55128	6.41704	4.90734	24.8759
BRD2	ENSG00000204256	6046	bromodomain containing 2	54.3408	40.0232	25.2002	44.0788	64.2867	39.4715	39.2342	18.7428	68.1072	45.9645	96.1815
BRD3	ENSG00000169925	8019	bromodomain containing protein 3	12.0492	9.99925	4.88848	8.30653	9.83726	7.00959	10.8684	2.04807	5.95121	14.6885	14.036
BRD4	ENSG00000141867	23476	bromodomain-containing protein 4 isoform short	31.3859	26.8423	10.8916	15.8969	17.6701	20.9693	22.527	9.16136	28.0783	50.0951	29.361
BRD7	ENSG00000166164	29117	#N/A	15.8885	13.0569	18.9378	21.1122	14.6778	5.50601	9.59406	3.07588	6.28718	6.82353	17.5735
BRD7P3	NA	23629	Homo sapiens FT002 (FT002) mRNA, complete cds.	1.0375	2.15076	0.0117328	0.0323904	0.0773715	0.135528	0.0259126	0.00673357	0.0669373	0.125779	0.29114
BRD8	ENSG00000112983	10902	bromodomain containing 8 isoform 4	11.267	9.52426	7.95295	11.4789	10.9462	12.6446	7.93133	4.17214	6.41144	7.53972	52.3668
BRD9	ENSG00000028310	65980	bromodomain containing 9 isoform 2	5.90388	6.08215	7.25833	9.36565	10.978	15.0516	8.23522	3.62657	6.09893	14.997	14.2801
BRDT	ENSG00000137948	676	testis-specific bromodomain protein	0	0	0.00540206	0.00877869	0	0.0431031	0.0183682	0	0.0208215	0	54.6009
BRE	ENSG00000158019	9577	brain and reproductive organ-expressed (TNFRSF1A	16.6359	10.4071	21.0943	19.499	14.5302	18.5526	14.7277	15.2275	16.087	40.2201	25.3544
BREA2	NA	NA	Homo sapiens mRNA; cDNA DKFZp434I2135 (from clone DKFZp434I2135).	0.704833	2.9381	0.67867	0.252408	0.147249	0.0306487	0.143084	0	0.0991949	0	0.546703
BRF1	ENSG00000185024	2972	transcription initiation factor IIIB isoform 1	4.7848	3.48777	8.1515	10.0802	12.5789	9.6902	5.55035	2.03481	3.49942	4.56884	8.30593
BRF2	ENSG00000104221	55290	RNA polymerase III transcription initiation	5.50376	5.05239	10.9695	11.7031	14.7047	6.955	5.06133	2.66232	4.26274	12.7806	6.62247
BRI3	ENSG00000164713	25798	brain protein I3 isoform b	36.1592	44.2907	150.417	129.44	76.8332	20.3928	80.4112	93.2772	124.29	325.493	77.1203
BRI3BP	ENSG00000184992	140707	BRI3-binding protein	3.8738	5.09358	1.43205	1.83793	2.9827	5.11251	1.89303	1.77018	1.58158	0.487494	3.44696
BRIP1	NA	83990	BRCA1 interacting protein C-terminal helicase 1	1.56915	4.66724	0.0664419	0.141637	0.323382	0.0688966	0.036147	0.059262	0.0479674	0	2.03156
BRIX1	ENSG00000113460	55299	BRIX	7.73526	7.87131	17.0698	14.1626	6.82999	9.72043	15.1879	6.87723	11.4497	8.28962	18.8892
BRK1	ENSG00000254999	55845	chromosome 3 open reading frame 10	52.5993	43.1935	137.171	132.471	93.5157	104.996	189.098	33.3951	117.06	58.7798	175.392
BRMS1	ENSG00000174744	25855	breast cancer metastasis suppressor 1 isoform 2	6.98714	6.62441	32.6386	24.1438	17.4916	9.0919	15.0455	13.1244	11.3385	23.8016	25.1655
BRMS1L	ENSG00000100916	84312	breast cancer metastasis-suppressor 1-like	4.21021	4.17857	2.51083	3.82173	3.78792	8.34696	4.40144	1.09165	2.68639	4.61427	6.72984
BROX	ENSG00000162819	148362	Bro1-domain-containing protein	19.0607	14.9948	0.589727	4.41005	6.67889	9.08319	6.51102	1.97847	3.75017	8.30991	8.33327
BRP44	NA	NA	brain protein 44	18.0946	15.9133	56.6099	51.566	33.565	33.0174	38.7303	140.825	24.5227	52.6882	125.163
BRP44L	NA	NA	brain protein 44-like	19.5452	17.4254	36.3313	39.9372	33.7814	59.4895	27.3901	159.39	30.5637	60.8406	26.0909
BRPF1	ENSG00000156983	7862	bromodomain and PHD finger-containing protein 1	3.28509	4.03087	2.29174	4.05643	4.74239	3.31562	3.50755	1.78363	3.83098	7.03248	11.5798
BRPF3	ENSG00000096070	27154	bromodomain and PHD finger containing, 3	7.1103	7.44589	2.5462	5.71206	8.59941	7.30358	8.53076	3.81288	4.82222	20.3521	17.0465
BRS3	ENSG00000102239	680	bombesin-like receptor 3	0	0	0	0	0	4.87987	0	0	0	0	1.59473
BRSK1	NA	84446	BR serine/threonine kinase 1	10.2221	5.212	10.4136	16.7677	30.0793	63.8694	1.83643	0.0936577	0.287978	0.0289016	3.75659
BRSK2	ENSG00000174672	9024	BR serine/threonine kinase 2	6.34351	4.09641	6.54174	10.9645	16.025	20.8762	1.05254	0.0155397	0.193883	0.101626	3.25573
BRWD1	ENSG00000185658	54014	bromodomain and WD repeat domain containing 1	20.6604	19.2028	5.20524	10.5292	19.3369	33.8961	6.49733	2.63603	9.72704	7.51769	11.3664
BRWD3	ENSG00000165288	254065	bromodomain and WD repeat domain containing 3	6.08074	5.85599	0.41567	0.976376	1.232	0.985546	1.14285	0.403115	2.14412	0.289782	2.27151
BSCL2	ENSG00000168000	26580	seipin isoform 1	62.7671	51.3095	172.933	171.567	239.38	140.036	33.949	24.4169	32.6291	29.3298	135.472
BSDC1	ENSG00000160058	55108	BSD domain containing 1 isoform a	19.3523	11.8289	13.932	24.7094	32.0814	25.7779	14.3804	13.4562	21.9123	16.9147	33.0313
BSG	ENSG00000172270	682	basigin isoform 1 precursor	100.405	77.0267	503.661	360.88	231.568	255.772	295.858	59.5408	168.343	183.314	479.048
BSN	ENSG00000164061	8927	bassoon protein	4.37819	3.70944	0.89801	1.88057	5.98969	19.2334	0.216263	0.0916614	0.0130139	0.154879	1.39288
BSND	ENSG00000162399	7809	barttin	0	0	0	0.118083	0	0	0	0	0	0	0.303035
BSPH1	NA	100131137	bovine seminal plasma protein-like 1 precursor	0	0	0	0.117386	0	0.0298178	0	0	0	0	6.20587
BSPRY	ENSG00000119411	54836	B-box and SPRY domain containing	2.07577	1.86819	2.17271	3.06239	2.93687	0.908172	2.35421	0.169006	3.49205	0	2.1938
BST1	ENSG00000109743	683	bone marrow stromal cell antigen 1 precursor	1.36311	2.59735	5.15264	5.22985	3.80352	0.673917	4.70749	1.60731	10.2804	0.375947	2.77488
BST2	ENSG00000130303	684	bone marrow stromal cell antigen 2 precursor	22.014	54.5601	232.663	229.371	76.7595	17.8342	163.894	69.4366	148.189	23.1581	142.945
BSX	ENSG00000188909	390259	brain specific homeobox	0	0	0	0	0	0	0	0	0	0	0
BTAF1	ENSG00000095564	9044	BTAF1 RNA polymerase II, B-TFIID transcription	13.9223	11.6039	1.93892	4.76016	4.09149	3.42462	2.71364	1.78824	5.05948	2.46276	5.36687
BTBD1	ENSG00000064726	53339	BTB (POZ) domain containing 1 isoform 2	27.895	21.2205	10.5057	24.2047	27.5696	31.8223	17.2694	6.42463	14.3562	79.5016	26.0832
BTBD10	ENSG00000148925	84280	K+ channel tetramerization protein	13.2582	12.2758	6.96394	13.3973	15.3514	18.0948	9.96887	1.79424	5.89627	4.31428	24.7705
BTBD11	ENSG00000151136	121551	BTB (POZ) domain containing 11 isoform b	5.79146	4.39998	2.06081	3.47123	6.67716	4.35201	0.277663	0.0550812	0.438556	0.0562431	1.2467
BTBD16	ENSG00000138152	118663	BTB (POZ) domain containing 16	0	0	0.231397	0.0787904	0.100356	0.955215	0	1.46838	0.0703541	0	3.72208
BTBD17	ENSG00000204347	388419	BTB (POZ) domain containing 17 precursor	0	0.218179	0.0577218	0.129323	0.169894	0.640991	0	0.0602091	0	0	0
BTBD18	ENSG00000233436	643376	BTB (POZ) domain containing 18	0.295687	0.785807	0.00620829	0.0284683	0.0703827	0.142801	0.0108413	0	0.0626197	0.0184633	0.971735
BTBD19	ENSG00000222009	149478	BTB (POZ) domain containing 19	5.04843	4.29534	4.08832	4.06794	4.44942	0.348215	0.590352	0.982618	1.18847	0.176018	0.676766
BTBD2	ENSG00000133243	55643	BTB (POZ) domain containing 2	24.2937	19.6487	41.0326	53.1212	56.9136	45.1572	42.9353	9.59269	13.8135	55.4925	28.7041
BTBD3	ENSG00000132640	22903	BTB/POZ domain containing protein 3 isoform a	16.5645	18.0888	4.6236	13.3425	19.9819	38.1707	6.33928	1.75836	8.21899	4.22944	11.9421
BTBD6	ENSG00000184887	90135	BTB domain protein BDPL	12.4323	12.1269	31.0304	31.5877	31.9789	25.143	25.3591	11.193	16.0859	29.9333	49.2502
BTBD7	ENSG00000011114	55727	BTB (POZ) domain containing 7 isoform 1	8.73628	6.52686	1.63682	2.71342	3.81269	1.91358	5.10143	1.80206	3.94542	4.15803	7.86194
BTBD8	ENSG00000189195	284697	BTB (POZ) domain containing 8	3.93688	3.68843	0	0.394104	0.0794342	0.699888	0.388789	0.0155926	0.122959	0.0916076	0.754478
BTBD9	ENSG00000183826	114781	BTB (POZ) domain containing 9 isoform a	6.3379	4.92018	1.62985	3.27279	6.6086	8.21516	1.61556	0.874232	4.41016	1.0782	3.26633
BTC	ENSG00000174808	685	betacellulin precursor	0.0757989	0	0.116746	0.349174	0.71158	0.177277	5.84742	0.0860453	1.52892	0.369834	0.791385
BTD	ENSG00000169814	686	biotinidase precursor	6.93245	5.07635	6.3407	5.88406	7.45648	4.51457	10.7215	13.9719	6.99665	3.72906	13.2224
BTF3	ENSG00000145741	689	basic transcription factor 3 isoform A	101.667	86.5862	274.331	263.18	165.186	105.386	249.86	58.6554	164.378	199.232	166.769
BTF3L4	ENSG00000134717	91408	basic transcription factor 3-like 4 isoform 2	20.8998	15.5167	15.9239	19.3391	19.8728	19.5301	11.1265	4.01142	9.26611	21.8448	15.7586
BTF3P11	ENSG00000118903	690	Homo sapiens basic transcription factor 3, like 1, mRNA (cDNA clone IMAGE:40013884).	0	2.3562	0	0	0	0	0.0223943	0	0.0199356	0	0
BTG1	ENSG00000133639	694	B-cell translocation protein 1	27.3768	21.3608	19.947	30.3973	23.623	5.5905	40.6375	14.0633	62.6615	15.2084	28.227
BTG2	ENSG00000159388	7832	B-cell translocation gene 2	59.5303	26.283	34.1683	33.0945	61.9538	31.2951	58.1936	1.7809	78.324	67.1816	23.7888
BTG3	ENSG00000154640	10950	B-cell translocation gene 3 isoform a	9.74225	8.37765	20.6708	20.6423	8.72389	12.9695	21.431	1.9215	47.3145	1.32338	37.1853
BTG4	ENSG00000137707	54766	B-cell translocation gene 4	0	0	0	0.075752	0	0	0	0	0.37381	0	7.33393
BTK	ENSG00000010671	695	Bruton agammaglobulinemia tyrosine kinase	1.51748	2.21999	2.25533	3.35936	1.97845	1.00141	0.390664	0.425459	5.02461	0.137071	1.4068
BTLA	ENSG00000186265	151888	B and T lymphocyte associated isoform 2	0.138701	0.217423	0.0382975	0.0375175	0	0.0761031	0.0459552	0.002685	0.157748	0	0.0431379
BTN1A1	ENSG00000124557	696	butyrophilin, subfamily 1, member A1 precursor	0.172628	0.133233	0.0753499	0.149871	0.147922	0.0159482	0	0	0	0	0.164655
BTN2A1	ENSG00000112763	11120	#N/A	9.41704	9.74506	8.96669	12.8033	12.5034	5.41075	8.27246	1.81814	17.6619	4.137	9.65831
BTN2A2	ENSG00000124508	10385	#N/A	4.62793	4.87627	3.3997	5.36619	4.85667	0.928561	1.84937	0.670052	5.81934	0.54528	2.0977
BTN2A3	NA	NA	#N/A	1.50544	2.80874	0.16171	0.551097	0.685283	0.0441351	0.427415	0.0412723	0.734411	0	0.324018
BTN3A1	ENSG00000026950	11119	butyrophilin, subfamily 3, member A1 isoform c	6.77064	9.15779	6.26322	13.4778	16.4988	1.96058	5.06733	1.4329	16.4208	0.943327	4.16113
BTN3A2	ENSG00000186470	11118	#N/A	6.07724	4.65907	3.4483	7.4871	10.5874	2.26117	7.72298	2.47066	18.5106	2.2269	1.17465
BTN3A3	ENSG00000111801	10384	butyrophilin, subfamily 3, member A3 isoform a	5.52477	6.60707	5.66317	10.5535	10.2287	2.31668	3.84635	1.85087	12.3252	1.47812	4.34268
BTNL2	ENSG00000204290	56244	butyrophilin-like 2	0.106392	0.0460949	0	0.106937	0.288012	0.134615	0	0	0	0	0.0130521
BTNL3	ENSG00000168903	10917	butyrophilin-like 3 precursor	0	0.0915023	0.00754653	0.0503629	0	0	0.48286	0.0101163	0.281775	0.0876162	0.111981
BTNL8	ENSG00000113303	79908	butyrophilin-like 8 isoform 2 precursor	0	0.456056	0.0603173	0.0852576	0.03628	0.0374327	0.295805	0.267754	0.407512	0.0394184	1.70547
BTNL9	ENSG00000165810	153579	butyrophilin-like 9 precursor	2.45091	2.58651	3.17841	5.03483	6.40406	1.50061	15.5038	1.21434	14.3061	2.29466	2.13538
BTRC	ENSG00000166167	8945	beta-transducin repeat containing protein	10.615	7.70675	3.70054	6.60293	11.2044	11.8207	2.56276	1.12199	1.51296	4.06099	10.7435
BUB1	ENSG00000169679	699	budding uninhibited by benzimidazoles 1	0.248066	0.663702	0.231731	0.379431	0.362064	0.117559	0.311338	0.0381721	0.479526	0.0387492	17.0381
BUB1B	ENSG00000156970	701	budding uninhibited by benzimidazoles 1 beta	0.168824	0.402992	0.196666	0.259167	0.0782588	0.066912	0.103641	0.00469175	0.309464	0	10.8159
BUB3	ENSG00000154473	9184	budding uninhibited by benzimidazoles 3 isoform	16.2164	20.0184	18.6298	23.604	22.2096	19.9881	19.3462	9.73007	16.1341	15.8052	41.6452
BUD13	ENSG00000137656	84811	BUD13 homolog isoform 2	3.91675	5.106	6.43267	6.39506	4.97068	2.30276	6.59932	2.00238	7.46	10.1643	18.7176
BUD31	ENSG00000106245	8896	G10 protein	11.6396	13.0494	60.9617	47.608	26.535	23.8737	24.2373	11.501	29.5814	6.16849	50.7408
BVES	ENSG00000112276	11149	#N/A	3.62595	3.8605	1.36223	3.04026	3.5215	2.43586	11.2302	0.134786	1.38807	39.6426	5.71175
BYSL	ENSG00000112578	705	bystin	5.11502	3.45716	8.58714	7.67758	6.86404	3.62391	6.28192	7.26057	5.98998	25.5705	9.49886
BZRAP1	NA	9256	peripheral benzodiazepine receptor-associated	1.00708	1.00889	1.50708	2.4141	2.9207	10.1657	0.735559	0.185461	2.70545	0.343968	0.693796
BZW1	ENSG00000082153	9689	basic leucine zipper and W2 domains 1	78.8513	61.7202	51.8892	81.1991	49.3924	33.1902	39.5107	71.3997	55.4268	24.4332	76.2912
BZW2	ENSG00000136261	28969	basic leucine zipper and W2 domains 2	8.98391	7.95343	19.1622	18.5057	11.0282	11.1216	24.8366	7.52693	22.8351	57.921	12.6367
C10orf10	ENSG00000165507	11067	fasting-induced protein	78.7252	57.8661	140.871	104.759	56.2402	57.2785	376.482	53.7678	456.119	142.414	95.3415
C10orf105	ENSG00000214688	414152	#N/A	0.544288	0.537829	0.268756	0.557361	0.344506	2.36617	0.358574	1.22375	1.89019	0	1.46065
C10orf107	ENSG00000183346	219621	hypothetical protein LOC219621	0.128592	0.248399	0.197524	0.432221	0.616196	5.88616	0.105509	0	5.69586	0.130711	5.82532
C10orf108	NA	NA	SubName: Full=cDNA FLJ57503;	1.18945	3.79354	0.0315583	0.0413192	0.0546665	0.419333	2.10482	1.35268	0.206667	0.310158	0.336557
C10orf11	ENSG00000148655	83938	chromosome 10 open reading frame 11	2.04448	1.24467	7.92821	6.80099	3.82285	1.63528	6.24724	3.14871	6.80943	1.23515	5.42064
C10orf111	ENSG00000176236	221060	hypothetical protein LOC221060	0.193355	0.713677	0.0521194	0.175434	0.360104	0.0916348	0.960106	0.114421	0.243514	0	0.705919
C10orf113	ENSG00000204683	387638	hypothetical protein LOC387638	0.127488	1.12272	0	0	0	0.147787	0	0	0.0274889	0	0.154253
C10orf114	NA	NA	hypothetical protein LOC399726	2.42824	2.77885	7.60965	7.76135	6.29223	1.77694	0.927566	1.04475	0.722117	0.254757	1.49769
C10orf116	NA	NA	adipose specific 2	65.0255	53.2359	406.09	279.775	186.477	42.3387	137.421	18.4813	298.96	49.2231	115.65
C10orf118	NA	NA	CTCL tumor antigen L14-2	4.8746	5.05005	0.443169	1.81526	1.30108	2.53836	2.27568	0.52795	3.06189	1.36265	4.7496
C10orf12	ENSG00000155640	26148	hypothetical protein LOC26148	2.84176	2.48981	0.290443	0.613244	0.33024	0.888978	1.30228	0.349778	1.19087	0.729609	1.46122
C10orf120	ENSG00000183559	399814	hypothetical protein LOC399814	0	0	0	0	0	0.0148647	0	0	0	0	17.0324
C10orf122	NA	NA	hypothetical protein LOC387718	0	0	0.185828	0	0.0670996	0	0	0	0	0	5.70092
C10orf125	NA	NA	hypothetical protein LOC282969 isoform 1	4.15183	4.70127	15.2442	12.734	7.43174	0.972297	2.83453	54.2214	9.3046	0.703307	4.08019
C10orf128	ENSG00000204161	170371	hypothetical protein LOC170371 precursor	2.30716	3.5348	5.11214	4.99697	8.49013	3.33739	2.14412	0.784707	1.17348	2.52706	3.55371
C10orf129	NA	NA	acyl-coenzyme A synthetase ACSM6, mitochondrial	0.0463053	0.288901	0.0185521	0.0601992	0	0	0	0	0	0	0.0463155
C10orf131	ENSG00000173088	100127889	hypothetical protein LOC100127889	1.6236	1.56321	0.0613799	0.163995	0.389414	0.108902	0.0381402	0.0153439	0.173375	0	1.10135
C10orf136	NA	NA	#N/A	0.120379	0	0.0519735	0.146539	0.0621347	0	0.0263299	0	0	0.0498912	0.483262
C10orf137	NA	NA	erythroid differentiation-related factor 1	4.00605	3.28049	1.53624	2.8088	2.55718	1.81987	1.91971	0.594924	1.09102	3.3399	9.24675
C10orf140	NA	NA	hypothetical protein LOC387640	1.74926	2.18834	0.270391	0.611441	0.981928	0.995755	0.367638	0.199067	0.0171894	0.032188	0.916422
C10orf18	NA	NA	hypothetical protein LOC54906	10.5944	8.08351	1.5489	4.12883	2.61668	2.55246	4.05208	1.62387	4.58036	5.26223	12.5278
C10orf2	ENSG00000107815	56652	twinkle isoform B	4.36292	1.83179	1.36405	2.73521	2.5752	2.42009	2.99347	1.96911	2.17251	8.66077	7.69233
C10orf25	ENSG00000165511	220979	hypothetical protein LOC220979 precursor	1.19859	0.645294	0.417821	0.889389	0.939001	0.672677	1.36789	1.24438	0.504387	0.502867	2.49741
C10orf26	NA	NA	hypothetical protein LOC54838 isoform 1	29.3691	22.9033	20.9456	25.1242	16.4569	10.1492	21.5563	15.5548	28.7143	41.4358	17.8347
C10orf27	NA	NA	stromal protein associated with thymii and lymph	0.044184	0.0401373	0	0.0708593	0.0404764	0	0	0	0	0	6.33601
C10orf28	NA	NA	growth inhibition and differentiation related	5.35568	4.83869	2.0991	3.14437	2.49087	1.76944	4.25649	1.5379	3.32538	1.77643	10.8332
C10orf32	ENSG00000166275	119032	hypothetical protein LOC119032	7.55947	6.51091	9.4884	11.7289	10.4992	9.38388	5.06139	11.5492	7.86761	2.2155	10.5059
C10orf32-AS3MT	NA	NA	#N/A	0.829672	0.554649	1.31855	2.91668	3.00921	2.32985	1.81458	1.46561	1.79262	0.946185	1.18564
C10orf35	ENSG00000171224	219738	hypothetical protein LOC219738	6.73628	4.26271	14.5953	14.3004	14.2616	22.1984	1.88802	0.967283	2.45818	1.19725	7.13971
C10orf40	NA	NA	Homo sapiens cDNA clone IMAGE:5268447.	0	0	0	0	0	0	0	0	0	0	3.12801
C10orf46	NA	NA	chromosome 10 open reading frame 46	13.6341	12.8133	2.94589	5.71792	9.45641	6.33341	7.46949	3.28692	6.93174	10.5834	14.0387
C10orf47	NA	NA	hypothetical protein LOC254427	3.54898	2.72804	1.94955	3.78672	3.31191	0.191216	1.28565	4.18663	4.25353	0.151538	2.19438
C10orf53	ENSG00000178645	282966	chromosome 10 open reading frame 53 isoform b	0	0.19432	0	0.187667	0	0.161583	0	0	0	0	19.5233
C10orf54	ENSG00000107738	64115	platelet receptor Gi24 precursor	11.5253	14.3952	24.4379	34.2067	19.1746	7.21209	15.5921	2.77206	24.3658	3.82927	6.6267
C10orf55	ENSG00000222047	414236	hypothetical protein LOC414236	0.0815502	1.01774	0.023118	0.028713	0.206318	0.0106591	0.0196368	0	0.21521	0.0505511	0.813414
C10orf57	NA	NA	hypothetical protein LOC80195	5.9512	3.05785	8.03709	7.40758	6.70481	3.93025	7.73028	9.18846	4.78672	1.28565	13.0924
C10orf58	NA	NA	hypothetical protein LOC84293 precursor	52.6452	35.4264	65.5282	85.4706	88.7574	58.5082	47.3304	15.0654	10.7219	10.1173	36.6841
C10orf62	ENSG00000203942	414157	hypothetical protein LOC414157	0	0.0475157	0.0336351	0.121535	0	0	0	0.0650831	0	0	75.674
C10orf67	ENSG00000179133	256815	hypothetical protein LOC256815	0.254966	1.33815	0.078081	0.04367	0.231052	0.0797564	0.025118	0.0104789	0.317819	0.0699546	0.552846
C10orf68	NA	NA	chromosome 10 open reading frame 68	1.80335	0.766556	0.113639	0.135553	0.127938	0.0926767	0.0128521	0.0237025	0.00717507	0	10.1753
C10orf71	ENSG00000177354	118461	#N/A	0.159222	0.45298	0.0337303	0.0365875	0.129573	0	0	0.0131539	0	128.127	1.38137
C10orf76	ENSG00000120029	79591	hypothetical protein LOC79591	11.2171	9.7404	4.70379	7.49397	12.7686	6.30465	8.38568	3.99312	5.84257	7.56135	7.97974
C10orf81	NA	NA	#N/A	0.147454	0.547465	0.0565291	0.108947	0	0.0269811	0.0501	0.0136197	3.24748	0	1.20298
C10orf82	ENSG00000165863	143379	hypothetical protein LOC143379	1.82793	0.671096	2.30557	2.0924	5.78329	0.347166	0.397844	0	0.0718382	0	19.2283
C10orf88	ENSG00000119965	80007	hypothetical protein LOC80007	3.42444	2.81476	2.48449	4.33361	5.6725	3.77476	1.73368	0.786719	0.688553	1.7032	6.66123
C10orf90	ENSG00000154493	118611	hypothetical protein LOC118611	0.179842	0.0732384	0.0481839	0.10486	0.192639	3.45445	0.0572776	0.0252575	0	0.111042	1.95101
C10orf91	ENSG00000180066	170393	hypothetical protein LOC170393	0	0.110627	0	0	0.11504	0.111931	0	0	0	0	0.0336697
C10orf92	NA	NA	#N/A	0.237481	0.165546	0.0878537	0.207981	0.800465	0.564486	0.0675239	0	0.58819	1.95075	5.7318
C10orf93	NA	NA	hypothetical protein LOC255352	0.392952	0.301716	0.347284	0.173803	0.128331	0.244303	0.0525142	0.165787	1.11048	0	3.54142
C10orf95	ENSG00000120055	79946	hypothetical protein LOC79946	1.11637	1.83988	0.820825	0.726225	0.765481	0.78069	0.597361	0.242273	5.4844	0.0764183	0.892024
C10orf96	NA	NA	hypothetical protein LOC374355	2.61201	2.32497	1.61906	2.47447	2.73366	0	0	0	0	0	5.78801
C10orf99	ENSG00000188373	387695	hypothetical protein LOC387695 precursor	0	0.0830032	0	0	0.0802784	0	16.2938	0	0	0.166214	0
C11orf1	ENSG00000137720	64776	hypothetical protein LOC64776	5.46151	2.88476	9.51803	8.37509	7.3442	8.78935	9.97858	6.88978	6.04896	3.58186	25.0741
C11orf10	NA	NA	hypothetical protein LOC746	79.6631	78.7889	314.3	228.424	103.715	85.73	162.755	118.304	133.723	153.775	181.252
C11orf16	ENSG00000176029	56673	hypothetical protein LOC56673	0.0416546	0.110596	0	0	0.0334067	0.0704258	0	0	2.78885	0	0.438227
C11orf2	NA	NA	chromosome 11 open reading frame 2	16.75	14.3105	35.2572	45.1959	45.9541	40.0098	63.2916	16.6666	24.4446	49.317	40.6152
C11orf20	NA	NA	hypothetical protein LOC25858	0	0.195687	0.754656	0.743207	1.04283	0.422714	0.0372454	0	0.120245	0	275.081
C11orf21	ENSG00000110665	29125	hypothetical protein LOC29125	0.277026	0.362877	0.449497	0.422738	0.561861	0.2973	0.287288	0.0947162	1.41337	0	0.158321
C11orf24	ENSG00000171067	53838	hypothetical protein LOC53838 precursor	9.59458	12.7409	27.8024	25.6308	20.4767	8.57876	10.0484	18.2287	10.9142	4.1594	14.2825
C11orf30	ENSG00000158636	56946	EMSY protein	5.95433	6.62118	1.1047	2.34816	2.4518	2.23612	3.0004	0.613208	3.59753	2.57913	3.01005
C11orf31	ENSG00000211450	280636	selenoprotein H	13.0628	11.2948	34.88	32.4046	14.7711	14.9737	16.8407	12.1587	24.5605	6.91394	19.9384
C11orf34	NA	NA	hypothetical protein LOC349633 precursor	0.319201	0.242571	0	0.0227792	0	0.109202	0	0	0	0	0.0411618
C11orf35	NA	NA	hypothetical protein LOC256329	0.39458	0.350716	3.6532	2.22669	1.47978	0	0.543683	2.14248	1.45723	0.0672035	4.69867
C11orf36	NA	NA	RecName: Full=Uncharacterized protein C11orf36;	0	0.0918967	0	0	0.0479414	0	0	0	0	0	5.19964
C11orf40	ENSG00000171987	143501	hypothetical protein LOC143501	0	0.210145	0	0	0	0	0	0	0	0	0
C11orf41	NA	NA	hypothetical protein LOC25758	3.40507	2.65873	0.53347	1.40428	3.70959	10.7945	0.161351	0	0.0107755	0.100119	0.375896
C11orf42	ENSG00000180878	160298	hypothetical protein LOC160298	0.598166	0.64235	0	0.227701	0.13601	0.351926	0	0.0206583	0.0556469	0.0208097	3.2948
C11orf45	ENSG00000174370	219833	hypothetical protein LOC219833 precursor	0.298144	0.561317	0.25242	0.495119	0.335142	0.246944	0.140552	0.0370915	0.288529	0	0.427361
C11orf46	NA	NA	hypothetical protein LOC120534	13.4005	10.1046	6.75612	9.40025	8.98901	8.2568	9.50901	3.76308	7.63913	9.02614	12.578
C11orf48	NA	NA	hypothetical protein LOC79081	6.61916	6.51689	25.549	20.2766	9.02971	14.1658	12.211	12.9166	12.5631	9.91953	20.2176
C11orf49	ENSG00000149179	79096	hypothetical protein LOC79096 isoform 1	14.2841	7.33879	27.3017	23.8408	26.791	37.6379	9.42203	10.7297	11.7765	14.8895	17.6213
C11orf51	NA	NA	hypothetical protein LOC25906	1.34659	2.39204	9.29042	6.64442	7.11044	22.2121	19.2127	9.46739	13.3776	5.8142	33.0092
C11orf52	ENSG00000149300	91894	hypothetical protein LOC91894	0.515711	0.795038	1.01154	1.34421	0.112414	0.358888	3.12771	5.04115	3.9363	2.96774	1.82504
C11orf53	ENSG00000150750	341032	hypothetical protein LOC341032	0.101345	0.0883719	0.39447	0.412865	0.892753	0	0.453245	0	0.0218913	1.36376	2.55292
C11orf54	ENSG00000182919	28970	hypothetical protein LOC28970	11.1845	9.69612	6.07936	7.35566	6.86418	3.43042	8.84717	15.0819	7.05677	6.88871	7.84107
C11orf57	ENSG00000150776	55216	hypothetical protein LOC55216 isoform a	6.96938	5.72243	4.12282	6.91147	5.84549	8.50431	7.97358	3.02113	4.14047	9.52759	10.6643
C11orf58	ENSG00000110696	10944	small acidic protein isoform a	33.1444	30.4483	18.0179	29.7325	30.4104	39.6616	39.794	12.1799	28.3581	26.9803	33.5627
C11orf61	NA	NA	hypothetical protein LOC79684	2.33765	2.07158	4.71979	4.11029	3.53735	2.0313	1.99471	0.689955	2.88859	1.47831	2.49444
C11orf63	ENSG00000109944	79864	hypothetical protein LOC79864 isoform 1	6.94294	6.60225	1.89541	3.09962	2.19036	0.928756	2.1998	0.0770989	2.32753	0.14776	12.2847
C11orf65	ENSG00000166323	160140	hypothetical protein LOC160140	0.409202	0.20313	0.0779896	0.180148	0.197863	0.538573	0.14724	0.171618	0.0470531	0.261573	21.2443
C11orf66	NA	NA	#N/A	1.08141	0.878552	2.14833	2.08603	1.64809	1.86837	0.449441	0.385484	7.42667	0.661179	30.2021
C11orf67	NA	NA	hypothetical protein LOC28971	12.2736	7.95091	25.5568	22.382	16.92	9.19238	44.8605	7.20103	34.1976	22.7423	33.7251
C11orf68	ENSG00000175573	83638	basophilic leukemia expressed protein BLES03	11.8903	10.1182	36.9784	32.7714	29.6061	27.4636	25.6725	5.71256	31.1409	47.3933	38.8377
C11orf70	ENSG00000137691	85016	#N/A	3.78877	3.43815	5.66874	3.80233	2.55066	1.18587	0.896618	0	5.10549	0	24.8715
C11orf71	ENSG00000180425	54494	hypothetical protein LOC54494	2.86333	2.51487	7.69497	4.30822	3.69965	4.36642	2.83045	3.93164	3.20959	4.3565	43.2451
C11orf73	ENSG00000149196	51501	lethal, Chr 7, Rinchik 6	10.1234	9.46586	24.5183	26.5071	16.0592	10.3383	17.4816	5.17424	8.16176	10.251	14.3521
C11orf74	ENSG00000166352	119710	hypothetical protein LOC119710	4.87158	7.96782	15.7854	13.1983	9.21195	8.74371	11.1544	2.35192	6.8753	5.8	26.8022
C11orf75	NA	NA	hypothetical protein LOC56935	2.4537	5.89082	16.9389	16.8167	4.19444	3.08037	9.16934	16.1642	13.5943	2.60995	14.8813
C11orf80	ENSG00000173715	79703	hypothetical protein LOC79703	2.6889	3.25921	5.07242	4.44888	5.74662	2.65982	1.72168	0.639996	2.61799	0.0742441	8.67895
C11orf82	NA	NA	nitric oxide-inducible gene protein	0.0486403	0.284866	0.127343	0.103696	0.186164	0.0513984	0.0564571	0.0393277	0.14246	0.267608	3.14816
C11orf83	NA	NA	hypothetical protein LOC790955 precursor	2.21383	3.07788	7.77211	8.26252	5.07331	2.11859	4.77537	1.3301	1.87487	2.49402	4.45712
C11orf84	ENSG00000168005	144097	hypothetical protein LOC144097	3.1084	3.74932	12.0248	9.69996	8.36031	5.0532	10.7882	0.721195	12.9356	2.12191	31.1865
C11orf85	ENSG00000168070	283129	hypothetical protein LOC283129	0	0	0	0.0412519	0	0	0	0.113715	0	0.112293	5.47956
C11orf86	ENSG00000173237	254439	hypothetical protein LOC254439	0	0.062588	0	0	0	0	0.0504273	0.0224981	0	0	0.124987
C11orf87	ENSG00000185742	399947	hypothetical protein LOC399947 precursor	5.2595	1.93707	0.401753	1.7418	3.17925	8.13896	0	0	0	0	0.044047
C11orf88	ENSG00000183644	399949	hypothetical protein LOC399949 isoform 2	0	0.671835	0.0423256	0.193679	0	0.940829	0.0949283	0	16.7908	0	12.6561
C11orf9	NA	NA	myelin gene regulatory factor isoform 2	1.91329	0.941525	0.513439	0.81584	1.3618	52.2043	0.888588	1.1523	17.8358	0.0835313	3.11988
C11orf91	ENSG00000205177	100131378	#N/A	0.421061	0.121996	0.689063	0.891991	1.2919	0.463171	0.153898	0	0.60857	0.0263632	2.36517
C11orf92	NA	NA	#N/A	0.909755	1.14297	0.109225	0.182044	0.472182	0.280815	0.324412	0.0233609	1.63147	0.0188825	0.861659
C11orf93	NA	NA	hypothetical protein LOC120376	0.263462	0.51979	1.06547	1.27857	1.88538	2.10194	2.83949	0.0778862	1.30482	0.123581	3.62745
C11orf94	ENSG00000234776	143678	hypothetical protein LOC143678	0	2.12317	0	0	0	0	0	0	0	0	7.03734
C11orf95	ENSG00000188070	65998	hypothetical protein LOC65998	6.41393	4.85358	4.92594	8.56251	9.59587	6.03288	10.7761	2.06837	3.33246	3.14809	9.73796
C11orf96	ENSG00000187479	387763	hypothetical protein LOC387763	25.3166	28.7893	353.131	154.098	102.386	31.5877	239.866	65.3443	973.445	104.263	264.555
C12orf10	ENSG00000139637	60314	MYG1 protein precursor	12.6411	11.7698	43.4066	36.4696	34.9486	26.214	31.4463	15.5542	19.2856	36.8747	83.8775
C12orf11	NA	NA	hypothetical protein LOC55726	6.42643	5.84982	3.49642	6.11775	4.42936	1.87978	7.21884	2.36329	3.2756	8.42619	10.2108
C12orf12	NA	NA	hypothetical protein LOC196477	0	0.0305232	0.00559643	0.0109391	0	0	0	0	0	0	16.3959
C12orf23	NA	NA	hypothetical protein LOC90488	13.3868	10.8807	6.27157	11.4127	11.3504	7.87189	17.0755	10.1124	15.2385	5.37807	19.6505
C12orf24	NA	NA	hypothetical protein LOC29902	3.26066	3.49286	5.62007	6.54114	4.99662	17.8998	3.32311	1.74039	1.30089	1.00933	35.9519
C12orf26	NA	NA	hypothetical protein LOC84190	2.2444	2.85953	2.14287	1.54435	1.31402	0.509969	0.608411	0.671311	0.592076	0.622396	2.52628
C12orf29	ENSG00000133641	91298	hypothetical protein LOC91298	5.46137	5.63659	4.09	7.71698	5.33294	7.48082	6.06289	2.17574	5.08159	2.3208	6.55906
C12orf32	NA	NA	RecName: Full=Uncharacterized protein C12orf32;	3.88444	3.40413	6.89435	6.16595	5.88005	4.742	2.47347	1.22218	4.70739	1.93264	9.91048
C12orf33	NA	NA	#N/A	0	0.0469726	0.0130781	0.0352512	0.0661793	0.041849	0	0.040904	0.0340992	0	0.120026
C12orf34	NA	NA	hypothetical protein LOC84915	1.73908	1.41422	1.56745	3.16301	5.08219	8.81171	0.896299	0.844533	1.5499	2.77055	9.0288
C12orf35	NA	NA	hypothetical protein LOC55196	6.85823	6.41504	1.22917	2.5735	0.534269	1.89299	3.28065	5.53621	7.21607	1.37687	8.41883
C12orf36	NA	NA	#N/A	0	0.257684	0	0	0	0	0.162591	0.0137929	0	0	0.0265939
C12orf39	NA	NA	spexin precursor	0.455135	0.117333	1.16721	0.413824	0.843274	5.16668	0.105348	0.0819887	0.470096	0.0567189	0.22449
C12orf4	ENSG00000047621	57102	hypothetical protein LOC57102	4.72834	4.29272	2.66579	4.85732	3.64803	3.0605	1.83465	1.18457	1.41637	3.25357	4.61596
C12orf40	ENSG00000180116	283461	hypothetical protein LOC283461	0	0	0.0055526	0	0	0.00852767	0	0	0	0	2.01899
C12orf41	NA	NA	hypothetical protein LOC54934	5.885	7.1444	7.55173	8.23735	8.24667	6.34804	5.37019	2.74043	4.69583	11.9099	12.2948
C12orf42	ENSG00000179088	374470	hypothetical protein LOC374470	0	0	0	0.122817	0	0.0691864	0	0.0160714	0.119391	0	12.7828
C12orf43	ENSG00000157895	64897	hypothetical protein LOC64897	4.85476	6.93376	4.86499	6.18047	7.02197	8.97499	7.04467	3.03221	2.84544	1.91482	6.0266
C12orf44	NA	NA	Atg13-interacting protein	9.92629	8.09434	32.4411	24.8102	17.1016	18.81	25.0042	20.6673	33.0543	21.892	41.6279
C12orf45	ENSG00000151131	121053	hypothetical protein LOC121053	5.61268	4.8226	12.9014	10.759	7.13247	4.24019	8.42533	6.20081	5.20904	3.72315	11.7171
C12orf47	NA	NA	Homo sapiens cDNA FLJ39616 fis, clone SMINT2000541.	3.16831	2.69511	6.78232	6.67853	5.84845	6.90073	6.13248	1.16737	12.4317	3.72288	4.30658
C12orf48	NA	NA	hypothetical protein LOC55010	0.478051	0.56266	0.307	0.406477	0.353299	0.143783	0.240512	0.0815049	0.182683	0.0240789	1.91933
C12orf49	ENSG00000111412	79794	hypothetical protein LOC79794 precursor	11.057	9.72351	2.14636	7.34717	18.0368	12.1779	2.84899	2.42941	11.525	1.08689	5.65458
C12orf5	NA	NA	TP53-induced glycolysis and apoptosis regulator	5.79689	6.89633	1.38487	2.37293	2.96392	2.99318	1.30907	0.86062	1.06163	1.33959	4.14887
C12orf50	NA	160419	hypothetical protein LOC160419	0	0	0	0.0748669	0	0	0.0704247	0	0	0	11.4639
C12orf51	NA	NA	chromosome 12 open reading frame 51	16.3279	13.3718	3.00381	6.18705	12.1405	10.713	4.17135	1.17746	2.58034	2.39087	5.43056
C12orf52	NA	NA	hypothetical protein LOC84934	3.3038	3.39074	10.8818	10.4947	11.362	6.14424	6.31401	11.6747	2.99367	6.97359	6.08987
C12orf53	NA	NA	hypothetical protein LOC196500 precursor	6.31118	4.04659	10.0799	8.9676	13.2568	45.1837	2.97452	0	0.315859	0.308021	7.38629
C12orf54	ENSG00000177627	121273	hypothetical protein LOC121273	0.329855	0.0644437	0.15202	0.370281	0.186842	0.180607	0.0394535	0.0182415	0.401942	0	18.5505
C12orf56	ENSG00000185306	115749	hypothetical protein LOC115749	0.499992	0.620432	0.283962	0.370377	0.64698	0.0478668	0	0	0.0212743	0	4.86095
C12orf57	ENSG00000111678	113246	C10 protein	45.8872	57.0677	335.607	235.252	85.9961	66.7634	128.544	73.3888	161.213	37.1561	96.2863
C12orf59	NA	NA	hypothetical protein LOC120939	0.499691	1.45901	0.311947	0.370786	0.219214	0.243227	0	0	0.0204213	0	0.0649259
C12orf60	ENSG00000182993	144608	hypothetical protein LOC144608	0.197215	1.0402	0.892028	0.94353	0.367969	0.346843	0.415924	0.760944	0.295585	0.140385	16.3384
C12orf61	NA	NA	hypothetical protein LOC283416	0.527247	0.74428	0.270717	0.109599	0.150944	0.0969212	0	0.157242	0.0887314	0.0603296	0.487955
C12orf62	NA	NA	hypothetical protein LOC84987	16.3312	18.2655	86.9084	68.477	33.5016	33.5619	48.3824	51.2797	61.6172	52.9529	33.2945
C12orf65	ENSG00000130921	91574	hypothetical protein LOC91574	3.63962	2.50604	5.08683	5.09411	3.97845	6.53939	6.11745	2.71083	5.92913	4.1239	9.29347
C12orf66	ENSG00000174206	144577	hypothetical protein LOC144577	2.54859	2.67046	0.605906	1.37205	1.84907	2.42748	0.775824	1.65237	0.896638	3.14121	2.14748
C12orf67	NA	NA	#N/A	0.434466	1.09083	0	0.0238926	0	0.0637334	0	0.0094392	0.028671	0	0.129518
C12orf68	NA	NA	hypothetical protein LOC387856	6.54564	4.13388	11.78	14.2613	14.8717	18.8785	2.01703	0.0489478	1.25171	0.21674	4.29232
C12orf69	NA	NA	hypothetical protein LOC440087	3.1691	1.14155	1.33151	1.83282	1.59714	0.0349557	0.245255	0.146279	0.0106826	0	0.147934
C12orf70	NA	NA	hypothetical protein LOC341346	0.167309	0.0523766	0.115864	0.278526	0.0818616	0.0497506	0.0458579	0.0968789	0.142685	0	0.205324
C12orf71	ENSG00000214700	728858	hypothetical protein LOC728858	0.97948	1.41438	0.0430454	0.0408293	0	0.0501077	0	0	0	0.213849	1.30856
C12orf73	ENSG00000204954	728568	hypothetical protein LOC728568 precursor	1.16906	1.84371	4.03009	3.46249	2.46161	4.00718	2.29247	1.4605	1.87165	2.38672	3.84421
C12orf74	ENSG00000214215	338809	hypothetical protein LOC338809	0	0	0.0162937	0	0	0	0	0.0257113	0.242545	0	0.0143881
C12orf75	ENSG00000235162	387882	hypothetical protein LOC387882	1.01726	2.42173	7.34673	7.66208	9.82252	2.80944	5.08034	0.846734	17.1152	10.1211	28.8149
C12orf76	ENSG00000174456	400073	hypothetical protein LOC400073	10.214	8.7934	13.2301	16.208	17.3782	28.7278	1.41343	0.531165	2.72728	2.59807	2.6623
C12orf77	ENSG00000226397	196415	hypothetical protein LOC196415	24.1695	23.5552	0	0	0	0	0	0	0	0	0
C13orf15	NA	NA	response gene to complement 32	67.8897	58.2555	179.101	201.26	131.863	33.9526	58.0536	0.723925	389.629	7.83833	17.6444
C13orf16	NA	NA	hypothetical protein LOC121793	0	0.783627	0.852963	0.259846	0	1.93897	0.176485	0	0.366809	0	22.3321
C13orf18	NA	NA	hypothetical protein LOC80183	1.16236	2.28179	1.34304	2.13994	2.00408	0.773395	0.920168	0.0825058	1.4836	0	3.01587
C13orf23	NA	NA	hypothetical protein LOC80209 isoform 1	7.57121	5.59735	2.12144	3.9463	4.83849	4.7577	3.5943	1.57487	4.70951	3.68958	9.20714
C13orf26	NA	NA	hypothetical protein LOC122046	0.294343	0	0.246005	0.0683221	0.370573	0.939945	0	0.125271	1.1275	0	10.5552
C13orf27	NA	NA	hypothetical protein LOC93081	1.72922	1.51945	4.27689	4.31582	2.22998	2.96382	4.81392	6.05986	4.22896	3.47255	86.1919
C13orf29	NA	NA	Homo sapiens mRNA for hypothetical protein (ORF1), clone Telethon(Italy_B41)_Strait13785_FL302.	4.54902	10.7793	0.175788	0.210019	0.202894	0.13818	0.254459	0.0244037	0.221659	5.59224	1.21092
C13orf30	NA	NA	hypothetical protein LOC144809	0.0651998	0.329769	0	0.0270726	0	0.446698	0	0	11.6638	0.0172592	0.611113
C13orf31	NA	NA	hypothetical protein LOC144811	4.6073	3.9672	1.16672	3.06058	2.97578	4.82437	1.40541	1.04507	0.96042	0.750384	4.27834
C13orf33	NA	NA	hypothetical protein LOC84935	28.5472	13.0113	49.8173	26.6725	10.2332	0.810001	22.8116	0.509167	12.2253	2.79753	13.8291
C13orf34	NA	NA	aurora borealis	0.863706	1.07192	0.447715	0.674054	0.461883	0.41465	0.630634	0.479837	0.24844	0.130972	2.85506
C13orf35	NA	NA	hypothetical protein LOC400165	0.03657	0.0348912	0	0.0156537	0.0261315	0.00850991	0	0	0	0	0.0191334
C13orf36	NA	NA	hypothetical protein LOC400120	9.96126	6.55083	4.03851	9.39917	22.8679	5.08152	0.271457	0	0.4915	0	1.72429
C13orf38	NA	NA	hypothetical protein LOC728591 isoform a	0	0.548004	0.23971	0.382528	0.0204585	1.07358	1.11977	0	0.130027	0	18.7554
C13orf38-SOHLH2	NA	NA	#N/A	1.21264e-07	6.42352e-160	7.96701e-07	1.10632e-06	0.105574	0.132833	0.00699757	0	0.00422138	0	8.10162
C13orf40	NA	NA	hypothetical protein LOC643677	0.0250119	0.0705702	0.00297128	0.00721876	0.00208757	0.00217397	0.00790596	0.00597175	0	0.00957138	0.945731
C14orf1	ENSG00000133935	11161	ergosterol biosynthetic protein 28	13.9784	15.4138	33.3214	33.7043	24.7309	15.4685	14.5772	32.398	16.8381	13.4806	56.2377
C14orf101	NA	NA	hypothetical protein LOC54916	4.74445	4.96526	2.96568	4.22555	4.42488	1.85827	2.55733	1.29875	1.79394	0.701274	3.68926
C14orf102	NA	NA	hypothetical protein LOC55051 isoform 1	4.13764	4.56204	1.27826	2.3793	3.12832	3.58906	1.92533	2.90062	1.92698	3.7095	3.91146
C14orf105	ENSG00000100557	55195	hypothetical protein LOC55195	0.417653	0.845558	0	0	0.272709	0	0	3.14441	0	0	0.656928
C14orf109	NA	NA	hypothetical protein LOC26175 isoform 1	2.45219	3.91521	11.4374	8.99414	5.46621	5.17085	14.7483	4.02384	6.81779	12.1098	10.8978
C14orf118	NA	NA	hypothetical protein LOC55668 isoform 1	7.50962	9.1046	0.748807	1.86965	2.34237	2.46646	2.01314	0.603417	2.94511	2.45634	4.51187
C14orf119	ENSG00000179933	55017	chromosome 14 open reading frame 119	10.2356	11.0269	16.2263	15.7807	7.82343	4.2862	9.58497	4.87147	6.32763	6.89149	10.5725
C14orf126	NA	NA	hypothetical protein LOC112487	7.47658	15.0496	1.98988	3.77922	7.46859	6.42498	2.39492	2.90775	1.52974	0.310387	4.78272
C14orf128	NA	NA	Homo sapiens full length insert cDNA clone YP74B12.	1.84777	1.87742	3.21475	3.26129	2.68797	2.75817	2.11421	0.411247	0.771941	0.410848	3.33866
C14orf129	NA	NA	chromosome 14 open reading frame 129	8.55051	7.75003	8.6073	12.524	18.0909	10.7995	5.99794	8.05461	4.77098	1.29648	11.5254
C14orf132	ENSG00000227051	56967	Homo sapiens clone 25027 mRNA sequence.	17.3068	10.3102	3.45583	9.93616	27.0944	32.3509	4.98298	0.805238	6.27059	0.485357	3.64132
C14orf135	NA	NA	hepatitis C virus F protein-binding protein 2	11.5443	9.85909	2.96978	5.13628	6.4497	5.2627	3.70921	1.27834	3.2369	3.61409	10.5506
C14orf139	NA	NA	RecName: Full=Uncharacterized protein C14orf139;	4.80681	4.40165	4.8331	6.21587	7.87864	1.38128	4.18037	0.680488	1.54064	0.942747	2.07996
C14orf142	ENSG00000170270	84520	hypothetical protein LOC84520	2.21106	4.93096	6.74155	7.12856	4.49402	3.19882	5.14974	3.28076	5.90652	3.78073	7.86458
C14orf147	NA	NA	hypothetical protein LOC171546	12.757	13.4508	8.56173	15.8125	12.0225	14.0013	25.5216	11.6975	27.8569	6.21859	14.6862
C14orf148	NA	NA	hypothetical protein LOC122945 isoform 1	0.052735	0.432991	0.326416	0.0809859	0.290596	0.398469	0.0192517	0.109023	0.132514	0	2.17063
C14orf149	NA	NA	proline racemase-like	5.68409	4.274	5.80084	6.30584	4.60922	3.62902	2.40319	4.81815	2.68267	2.7715	4.84016
C14orf153	NA	NA	chromosome 14 open reading frame 153	6.36471	9.24451	19.0384	15.9233	10.9131	9.62347	23.9216	6.56103	8.75832	47.1803	39.5792
C14orf159	ENSG00000133943	80017	hypothetical protein LOC80017 isoform a	9.63981	8.62555	7.83455	12.6873	14.0224	18.5826	12.1743	3.75011	5.40093	55.987	13.9404
C14orf162	NA	NA	Homo sapiens myelin proteolipid protein-like protein (PLPL) mRNA, complete cds.	0.150234	0.0634289	0.0532348	0.235788	0.322402	2.38541	0.0479271	0.0246253	0	0	0.389503
C14orf165	NA	NA	human full-length cDNA clone CS0DI010YI19 of Placenta of Homo sapiens (human).	1.92042	4.01436	0	0	0	0	0	0	0	0	0
C14orf166	ENSG00000087302	51637	homeobox prox 1	41.4656	36.4121	92.5672	81.7688	54.9172	21.6441	61.4222	20.8756	35.5509	38.8111	89.6809
C14orf166B	NA	NA	hypothetical protein LOC145497	0	0.112668	0	0.0193833	0	0.0248773	0	0	0.0370233	0	2.9688
C14orf167	NA	NA	Homo sapiens PRO1488 mRNA, complete cds.	5.422	5.26958	2.62219	5.00942	5.73729	5.3447	4.88548	5.72045	2.45101	2.86738	3.9058
C14orf169	ENSG00000170468	79697	chromosome 14 open reading frame 169	4.5799	4.82607	2.02651	3.38185	4.04135	3.19757	2.3374	2.59902	1.07601	2.50122	9.0134
C14orf176	NA	NA	hypothetical protein LOC643382	0.338812	1.65384	1.12502	0.805003	0.717451	0.420834	0.681145	0.0740983	0.149744	0.0374878	0.438729
C14orf177	ENSG00000176605	283598	hypothetical protein LOC283598	0	0	0	0	0	0	0	0	0	0	0
C14orf178	ENSG00000197734	283579	#N/A	0.258253	1.11035	0.293496	0.0702176	0.224963	0.187329	0	0	0	0	2.31548
C14orf180	ENSG00000184601	400258	hypothetical protein LOC400258	0	0.0824572	0.306256	0.135597	0.837829	0.185224	0.14848	1.99828	0	0.0633313	0.859628
C14orf181	NA	NA	hypothetical protein LOC400223	1.14783	1.28657	2.34745	1.52858	0.696167	0.129807	0.323252	0.375951	1.12998	1.10986	0.569768
C14orf182	NA	NA	hypothetical protein LOC283551	1.02878	3.69538	0.0159235	0.0343128	0.0631343	0.0143686	0.0675629	0.101551	0.0321868	0	0.116285
C14orf183	NA	NA	hypothetical protein LOC196913	0	0.272648	0	0.0383982	0	0	0.0215605	0	0	0	0
C14orf184	NA	NA	hypothetical protein LOC650662	2.13227	4.21424	0.0074297	0	0.161818	0	0.0429983	0	0	0	0.265652
C14orf19	NA	NA	Homo sapiens chromosome 14 open reading frame 19 protein (C14orf19) mRNA, 3' UTR.	0.45489	0.54837	0.0628575	0	0.0976607	12.2907	32.6271	2.66967	14.5985	27.5788	14.2566
C14orf2	ENSG00000156411	9556	6.8 kDa mitochondrial proteolipid isoform 2	48.3104	38.4209	145.472	123.67	77.8556	170.442	105.385	74.6516	59.4433	82.695	98.7866
C14orf21	NA	NA	hypothetical protein LOC161424	7.58837	5.86969	1.13607	4.07644	7.57417	7.4498	4.18805	3.44045	5.26984	15.4143	5.97994
C14orf23	NA	NA	RecName: Full=Uncharacterized protein C14orf23;	0.253117	1.45295	0.0549221	0	0	2.28442	0	0	0	0	2.95632
C14orf28	ENSG00000179476	122525	hypothetical protein LOC122525	1.1443	0.741981	0.965587	1.71872	1.50528	0.90681	1.81727	1.0438	0.935182	1.09528	3.20958
C14orf33	NA	NA	Homo sapiens cDNA FLJ42937 fis, clone BRSSN2014556.	0.461251	0.106454	0.168707	0.249006	0.228198	0.155835	0.139549	0.0690139	0.301627	0.525901	0.86362
C14orf34	NA	NA	Homo sapiens chromosome 14 open reading frame 34 (C14orf34), transcript variant 1, non-coding RNA.	0.216484	0.674611	0.0686817	0.0172164	0	0.0196196	0	0.0202149	0.0428898	0	0.0218791
C14orf37	ENSG00000139971	145407	hypothetical protein LOC145407 precursor	5.05498	4.30867	0.488566	1.53978	3.02616	2.94795	1.22766	0.0905815	0.691203	0.496016	2.45865
C14orf38	NA	NA	#N/A	0	0.0881734	0.00620453	0	0	0.0295479	0.00341779	0.00419988	0.015324	0.00554	0.327122
C14orf39	ENSG00000179008	317761	hypothetical protein LOC317761	0.537219	0.459394	0.167562	0.262883	0.282544	0.0253716	0.082946	0	0	0.157341	2.98245
C14orf43	NA	NA	hypothetical protein LOC91748	14.2286	12.364	3.07062	5.16075	10.5228	9.87814	6.27234	1.62365	7.22392	7.4622	12.4828
C14orf45	NA	NA	hypothetical protein LOC80127	2.93295	4.18954	1.21847	1.89241	2.09238	2.39355	1.39462	0.523202	3.92016	0.598235	13.8378
C14orf48	NA	NA	Homo sapiens cDNA FLJ40422 fis, clone TESTI2038858.	0.0993751	0.0431471	0.0179223	0	0.0372113	0	0	0	0	0.311653	4.99023
C14orf49	NA	NA	nesprin-3	7.15781	8.22951	0.418718	2.28683	4.01949	1.4819	3.00381	0.203478	2.88474	1.0584	1.53785
C14orf50	NA	NA	hypothetical protein LOC145376	1.09652	0.417426	1.14917	1.25397	1.69668	0.733895	0.178356	0.00899767	1.0799	0	27.0819
C14orf64	NA	NA	Homo sapiens cDNA FLJ34349 fis, clone FEBRA2011063.	0.0828089	1.2797	0.11242	0.354276	0.472608	0.237877	0.14606	0	0.202053	0.112319	0.123055
C14orf70	NA	NA	Homo sapiens cDNA FLJ36778 fis, clone ADRGL2001301.	0	0	0	0	0	0	0	0	0	0	0.244452
C14orf79	ENSG00000140104	122616	hypothetical protein LOC122616	1.61439	1.35876	5.18482	3.61068	3.84594	2.91547	1.10459	0.734433	2.41264	0.670986	7.58908
C14orf80	ENSG00000185347	283643	hypothetical protein LOC283643 isoform 1	0.748095	1.22897	10.008	7.09359	5.57317	3.29688	1.50285	0.755586	1.99657	0.410632	2.89927
C14orf82	NA	NA	#N/A	1.12308	1.95146	0.228854	0.293039	0.456845	0.150147	0.0327353	0.00607827	0.0681995	0	0.164097
C14orf86	NA	NA	Homo sapiens cDNA FLJ43755 fis, clone TESTI2044833.	0	0	0.0141436	0.0149692	0	0.308029	0	0	0	0.179787	2.13013
C14orf93	ENSG00000100802	60686	hypothetical protein LOC60686 precursor	1.92253	1.98803	4.3196	3.25783	3.11104	1.34071	4.32911	0.888588	2.78027	1.65088	3.33267
C15orf17	NA	NA	hypothetical protein LOC57184	20.3769	16.8308	15.6397	26.6975	35.0419	13.0744	14.0478	2.69902	12.6874	7.29373	9.82994
C15orf2	NA	NA	hypothetical protein LOC23742	1.10859	1.45872	0.00212359	0.0274615	0.0297404	0.0274576	0	0	0.0130941	0	1.52004
C15orf23	NA	NA	TRAF4 associated factor 1 isoform b	2.34763	2.5128	3.35968	3.33992	2.68633	4.27917	4.89271	3.01184	3.48403	3.88458	30.2925
C15orf24	NA	NA	chromosome 15 open reading frame 24 precursor	29.4174	19.7557	71.6513	65.5362	49.662	73.9354	48.694	51.3294	38.9834	74.0752	79.1117
C15orf26	ENSG00000156206	161502	hypothetical protein LOC161502	0.271013	0.0992935	0.14926	0.110143	0.184512	0.491146	0	0.0285189	2.47337	0	2.81315
C15orf27	ENSG00000169758	123591	hypothetical protein LOC123591	0.1906	0.466259	0.253434	0.157826	0.327295	2.29352	0	0	0.52367	1.09741	3.33589
C15orf29	NA	NA	hypothetical protein LOC79768	3.79163	6.21996	5.07815	7.46345	6.28516	3.20437	3.30228	1.4781	3.75056	0.714823	4.77586
C15orf32	ENSG00000183643	145858	hypothetical protein LOC145858	0	0	0	0.0195111	0	0	0	0	0	0	0.0725959
C15orf33	NA	NA	hypothetical protein LOC196951	1.39194	0.205282	0.502617	0.457213	0.465359	0.709934	0.62841	0.171909	0.581239	1.13055	4.2803
C15orf34	NA	NA	Homo sapiens cDNA FLJ13315 fis, clone OVARC1001525.	0.440831	1.4426	0.100121	0.116154	0.116778	0.0460409	0.00709994	0.0186214	0.096915	0	0.202791
C15orf37	NA	NA	#N/A	0.531486	1.03277	0.596811	0.913652	1.46017	1.09324	0.651957	2.98566	1.02141	0.0532688	0.964841
C15orf38	NA	NA	hypothetical protein LOC348110	11.8968	8.94165	5.06133	7.76742	9.55532	8.49955	8.42327	1.9385	4.58859	6.31561	10.0232
C15orf38-AP3S2	ENSG00000250021	100526783	#N/A	0.833757	2.56593	2.05229	4.08489	6.30561	4.77275	5.55365	1.2568	2.13458	8.7877	4.61828
C15orf39	ENSG00000167173	56905	hypothetical protein LOC56905	4.89389	4.89783	4.03682	5.77403	5.50261	1.43952	5.29474	0.910873	9.92824	2.54834	37.516
C15orf40	ENSG00000169609	123207	hypothetical protein LOC123207 isoform b	8.68545	14.6935	10.5883	8.70314	9.96578	7.09411	5.26023	3.47381	4.84255	4.77471	11.0892
C15orf41	ENSG00000186073	84529	hypothetical protein LOC84529 isoform 1	1.92372	1.96922	1.26154	1.73189	1.88539	1.13751	2.67827	0.737822	0.652686	8.22985	4.42919
C15orf42	NA	NA	leucine-rich repeat kinase 1	0.207247	0.214985	0.103675	0.0975898	0.151624	0.121681	0.0758872	0.0180672	0.0650549	0	0.967764
C15orf43	ENSG00000167014	145645	hypothetical protein LOC145645	0	0	0	0	0	0	0	0	0.0282965	0	8.24868
C15orf44	NA	NA	hypothetical protein LOC81556 isoform 1	9.90417	6.31814	10.0833	9.14326	9.87879	7.70267	6.1913	6.89018	5.48637	4.04442	16.7039
C15orf48	ENSG00000166920	84419	normal mucosa of esophagus specific 1	0.122956	0.23236	0.879557	0.349912	0.323455	0.0408225	62.1892	0.0878068	7.03415	0	65.0923
C15orf5	NA	NA	Homo sapiens C15orf5 mRNA, complete cds.	0.177501	2.13398	0	0	0	0.12121	0	0.0347638	0	0	0.0554637
C15orf50	NA	NA	Homo sapiens chromosome 15 open reading frame 50, mRNA (cDNA clone IMAGE:4837541).	0.0620152	0.16714	0	0.0288572	0	0	0	0	0	0	0.238018
C15orf52	ENSG00000188549	388115	hypothetical protein LOC388115	6.51318	7.5392	4.79751	8.45735	9.02726	2.45361	11.14	0.517845	1.94946	14.07	3.03946
C15orf53	ENSG00000175779	400359	hypothetical protein LOC400359	0	0	0	0	0	0	0	0	0.142443	0	0
C15orf54	ENSG00000175746	400360	hypothetical protein LOC400360	0	0.256658	0.00510306	0.00967774	0	0	0	0	0.0145174	0	0
C15orf55	NA	NA	nuclear protein in testis	0	0.114805	0	0	0	0.0141518	0	0	0	0	10.8022
C15orf56	ENSG00000176753	644809	hypothetical protein LOC644809	0	0	0.0354489	0.0381989	0	0.27131	0	0	0	0	0.604945
C15orf57	ENSG00000128891	90416	coiled-coil domain containing 32 isoform b	5.21235	4.01005	9.65088	9.59092	8.40011	6.28183	13.54	3.50957	11.8346	6.34883	6.33934
C15orf58	NA	NA	hypothetical protein LOC390637	1.0331	1.64643	1.23536	1.45408	2.11358	1.04435	0.6435	1.52481	0.628592	1.01194	3.40845
C15orf59	ENSG00000205363	388135	hypothetical protein LOC388135	10.0041	4.11702	13.3869	12.496	28.0186	18.5795	2.19187	0.0223496	1.35418	0.23454	7.75801
C15orf60	NA	NA	hypothetical protein LOC283677	0.22668	0.356616	0.0423858	0	0	0	0	0	0	0	22.3815
C15orf61	ENSG00000189227	145853	hypothetical protein LOC145853 precursor	2.10594	2.15586	5.62267	7.14889	4.45348	2.99592	2.37888	1.43875	3.79801	10.0887	5.66131
C15orf62	ENSG00000188277	643338	hypothetical protein LOC643338 precursor	1.14443	1.83776	0.847855	1.42183	1.17284	0.499971	0.259806	0.747676	0.754733	0.0479014	0.212982
C15orf63	NA	NA	#N/A	18.4215	3.20128e-14	0.433096	1.63744	1.89525	5.85749	10.0986	4.31936	13.3084	15.6123	5.10317
C16orf11	NA	NA	hypothetical protein LOC146325	0	0	0	0	0	0	0	0	0	0	2.02303
C16orf13	ENSG00000130731	84326	hypothetical protein LOC84326 isoform b	15.3946	11.1279	84.2573	64.8813	30.8455	34.8517	28.4002	14.8328	24.3149	30.3328	27.6767
C16orf3	NA	NA	hypothetical protein LOC750	1.02855	0.837472	0	0.0423078	0.439197	0.473636	0.0823344	0.021558	0	0	0.268189
C16orf42	NA	NA	hypothetical protein LOC115939	8.87116	7.87031	59.42	49.3261	41.2879	19.7369	18.0206	4.50937	15.2545	18.9098	17.676
C16orf45	ENSG00000166780	89927	hypothetical protein LOC89927 isoform 2	16.2696	13.6537	29.4203	33.9833	34.573	77.5373	31.7276	2.15574	9.68036	47.0654	37.8663
C16orf46	ENSG00000166455	123775	chromosome 16 open reading frame 46 isoform 1	2.75255	2.53778	2.34847	2.93605	3.45341	3.13762	1.00435	0.920031	1.44618	0	4.88113
C16orf48	NA	NA	hypothetical protein LOC84080	4.35052	3.08805	29.6445	18.2181	8.80449	4.0952	10.936	2.33853	15.5919	8.44232	15.5466
C16orf5	NA	NA	#N/A	21.7857	15.614	21.4437	30.6524	44.431	90.2849	13.5082	7.59298	8.48742	10.9896	19.2385
C16orf52	ENSG00000185716	730094	#N/A	6.00559	4.97636	2.00927	4.99983	6.14166	7.9894	2.48816	0.954417	4.06255	2.40664	3.4965
C16orf53	NA	NA	PTIP-associated 1 protein	4.36338	4.32203	7.0027	9.99992	7.01817	3.03706	2.98929	3.8448	3.16127	2.31937	7.2306
C16orf54	ENSG00000185905	283897	hypothetical protein LOC283897	0.94794	3.05216	0.144103	0.325874	0.275941	0.0437904	0.115068	0.148737	1.55853	0	0.297912
C16orf55	NA	NA	hypothetical protein LOC124045	1.49271	1.007	2.08663	1.79239	1.83287	1.22368	0.289869	0.258666	1.40648	0.207086	16.5312
C16orf57	NA	NA	#N/A	27.2447	16.7062	24.703	22.4034	14.2467	13.5938	15.6396	11.738	18.9289	9.92135	15.8786
C16orf58	ENSG00000140688	64755	hypothetical protein LOC64755	19.1577	15.0239	27.4722	32.3825	33.8765	22.1494	16.6888	27.8272	17.4222	2.48024	23.3289
C16orf59	ENSG00000162062	80178	hypothetical protein LOC80178	0.1762	0.306847	1.52945	1.26139	0.954117	0.978515	0.186899	0.0640476	0	0	4.4902
C16orf61	NA	NA	hypothetical protein LOC56942	10.5064	10.2244	37.9076	32.0448	17.3512	22.4624	17.4492	20.8671	28.7731	11.1848	44.63
C16orf62	ENSG00000103544	57020	hypothetical protein LOC57020	16.0215	13.0328	7.3596	12.9962	21.5331	15.6179	8.84108	3.59103	7.61621	12.5255	16.7475
C16orf7	NA	NA	chromosome 16 open reading frame 7	3.14522	4.75849	10.9011	13.8143	12.5513	8.31377	2.13701	2.22401	2.65575	2.63796	8.30926
C16orf70	ENSG00000125149	80262	lin-10	5.26384	5.66471	5.05144	7.17965	8.00358	8.13294	2.80859	9.86517	2.26482	9.3503	7.42537
C16orf71	ENSG00000166246	146562	hypothetical protein LOC146562	0.273281	0.657041	0.196144	0.206546	0.480347	0.333027	0.0324664	0.271613	1.92438	0.0104498	33.6123
C16orf72	ENSG00000182831	29035	hypothetical protein LOC29035	18.5251	15.5716	7.05577	12.4254	15.8583	8.88341	14.3068	5.54933	15.9822	15.4516	17.2452
C16orf73	NA	NA	hypothetical protein LOC254528 isoform 1	0.0471686	0	0.120982	0.117535	0.0626254	1.78115	5.42e-09	0.00560786	0	0	12.8449
C16orf74	ENSG00000154102	404550	MGC17624 protein	0	0.436008	0.744168	0.718271	1.55428	0.85385	0.806647	0.027435	0.467258	0.0813471	1.15455
C16orf78	ENSG00000166152	123970	hypothetical protein LOC123970	0	0	0	0.0359007	0	0	0	0	0	0	12.3969
C16orf79	NA	NA	hypothetical protein LOC283870	1.10207	1.23474	13.0783	7.71035	2.16125	0.391048	0.715642	0.203922	1.06201	0.632943	1.78761
C16orf80	NA	NA	transcription factor IIB	10.1246	10.6933	22.9557	23.9555	25.8433	26.26	9.93668	8.30228	14.2702	3.99262	28.4715
C16orf82	ENSG00000234186	162083	hypothetical protein LOC162083	0	0.117734	0.12351	1.13299	0.181992	0	0	0	0	0	93.5149
C16orf86	ENSG00000159761	388284	hypothetical protein LOC388284	1.03077	1.4145	7.87491	4.48464	2.70639	1.79388	1.14217	0.951301	1.58051	0.742747	16.7782
C16orf87	ENSG00000155330	388272	hypothetical protein LOC388272	3.84568	3.99971	2.97201	4.53013	2.83785	2.94545	3.40375	3.70877	2.70564	7.38697	12.9212
C16orf88	NA	NA	hypothetical protein LOC400506	4.92132	5.38377	7.73126	6.99498	4.18949	4.40455	1.62957	2.0647	1.66513	1.27896	5.67349
C16orf89	ENSG00000153446	146556	hypothetical protein LOC146556 isoform 2	14.3714	6.5145	33.8301	16.598	22.9488	9.47936	3.99169	0.195346	32.7956	0	6.53829
C16orf90	ENSG00000215131	646174	hypothetical protein LOC646174	0.213274	0	0	0.104463	0	0	0.0692258	0	0	0	7.1549
C16orf91	ENSG00000174109	283951	hypothetical protein LOC283951	0.812071	2.31863	5.42733	4.08321	3.91908	4.52278	3.33939	2.67994	2.14191	0.630645	4.42419
C16orf92	ENSG00000167194	146378	hypothetical protein LOC146378 isoform 1	2.55588	0.811276	6.27036	6.57048	7.54067	9.48421	0	0	0.177144	0	3.92298
C16orf93	ENSG00000196118	90835	hypothetical protein LOC90835	2.37337	2.74596	6.84105	5.96152	12.5334	1.44124	0.589899	0.195977	3.06841	0.0243211	6.33332
C16orf95	ENSG00000260456	100506581	#N/A	0.917264	2.18213	5.09748	4.12012	3.63581	1.19777	1.94353	2.27529	0.542036	5.00596	58.2351
[truncated: 20,712 more rows]
